# Supplementary material for: A meta-analysis of declines in local species richness from human disturbances
Source: Ecol Evol. 2013 Dec 12;4(1):91–103. doi: 10.1002/ece3.909 (PMC3894891; doi:10.1002/ece3.909)
Supplement: Supplementary file 5 [file ece30004-0091-SD5.xlsx]

## Sheet: Sheet1
Paper ID	Reference	Disturbance category	Specific Disturbance Type	What is Being Measured	Species category (measured species)	Species category (invader)	Experimental or Observational?	Estimated or Given?	Experimental Length (days)	Biome	Latitude	initial SR (log)	Control Mean	Treatment Mean	Control SD	Treatment SD	Control n	Treatment n	Mean RR	Mean lnRR	Variance	Overall Sample Size	Full Reference
1	Adams and Engelhardt, 2009	Invasive species	Invasion by Microstegium vimineum	Plant species richness at average of 3 sampling dates	Producer	Producer	Observational	Estimated from GetData	--	Northern Temperate Forest	39° 03'N	1.36493	23.17	18.47	5.31539	6.44216	6	6	0.797151	-0.226711	0.0290472	12	Adams, S.N., and K.A.M. Engelhardt. 2009. Diversity declines in Microstegium vimineum (Japanese stiltgrass) patches. Biological Conservation 142:1003-1010.
2	Aiken et al. 2012	Invasive species	Invasion by non-native piscivore fish species	Total fish species richness in invaded vs. uninvaded sites at final sampling year (avg. of two lake sites)	Ectotherm	Ectotherm	Observational	Estimated from GetData	--	Freshwater	45° 35'N	0.816904	6.56	5.87	3.21783	2.24499	14	14	0.894817	-0.111136	0.0276344	28	Aiken, J.K., C.S. Findlay, and F. Chapleau. 2012. Long-tern assessment of the effect of introduced predatory fish on minnow diversity in a regional protected area. Canadian Journal of Fisheries and Aquatic Science 69:1798-1805.
3	Alaruikka et al. 2002	Land use change	Human development	Average of beetle and spider species richness in rural area (forested) and avg. of urban and suburban areas	Ectotherm	--	Observational	Estimated from GetData	--	Boreal	60° 10'N	1.32222	21	20.43	13.914	11.7004	40	40	0.972857	-0.027518	0.0191749	80	Alaruikka, D., D.J. Kotze, K., Matveinen, and J. Niemela.2002. Carabid beetle and spider assemblages along a forested urban-rural gradient in southern Finland. Journal of Insect Conservation 6:195-206.
4	Alvarez and Cushman, 2002	Invasive species	Invasion by Cape ivy (Delairea odorata)	Species Richness of native plants in average of willow, alder and coastal habitats	Producer	Producer	Observational	Estimated from GetData	--	Northern Temperate Forest	37° 46'N	0.598791	3.97	2.56	1.51789	0.948683	10	10	0.644836	-0.438759	0.0283514	20	Alvarez, M.E., and J.H. Cushman. 2002. Community-level consequences of a plant invasion: Effects on three habitats in coastal California. Ecological Applications 12(5):1434-1444.
5	Andresen, 2008	Land use change	Agriculture	Beetle species richness in avg of 2 undisturbed forests and two disturbed (secondary forest and open area) sites	Ectotherm	--	Observational	Estimated from GetData	--	Tropical	20° 05'N	0.828015	6.73	6.5	1.44	1.04	4	4	0.965825	-0.034773	0.0178455	8	Andresen, E. 2008. Dung beetle assemblages in primary forest and disturbed habitats in a tropical dry forest landscape in western Mexico. Journal of Insect Conservation. 12:639-650.
6	Angeloni et al. 2006	Invasive species	Invasion by Typha x glauca (cattail species)	Bacterial species richness in native vs. invaded zone (transition zone not included)	--	Producer	Observational	Given	--	Estuary/Wetland	44° 19'N	1.73239	54	68.4	10.08	5.13	9	9	1.26667	0.236389	0.0044966	18	Angeloni, N.L., K.J. Jankowski, N.C. Tuchman, and J.J. Kelly. 2006. Effects of an invasive cattail species (Typha x glauca) on sediment nitrogen and microbial community composition in a freshwater wetland. Microbiology Letters. 263:86-92.
7	Aratrakhorn et al. 2006	Land use change	Agriculture	Bird species richness in average of forest vs. oil palm and forest vs. rubber plantation sites	Endothern	--	Observational	Given	--	Tropical	08° 07'N	1.35411	22.6	8.95	5.69631	5.86063	30	30	0.396018	-0.926296	0.0164106	60	Aratrakorn, S., S. Thunhikorn, and P.F. Donald. 2006. Changes in bird communities following conversion of lowland forest to oil palm and rubber plantations in southern Thailand. Bird Conservation International 16:71-82.
8	Arroyo-Rodriguez and Mandujano 2006	Habitat Disturbance	Logging	Plant species richness in large continuous fragment vs. average of 15 small fragments	Producer	--	Observational	Given	--	Tropical	18° 25'N	1.04139	11	16.35	7.27324	11.0363	10	10	1.48636	0.396333	0.0892823	20	Arroyo-Rodriguez, V., and S. Mandijano. 2006. The importance of tropical rainforest fragments to the conservation of plant species diversity in Los Tuxtlas, Mexico. Biodiversity and Conservation. 15:4159-4179.
9	Arthur et al. 2010	Invasive species	Invasion by 4 non-native tilapia and carp species	Native fish species richness in stocked vs. non-stocked wetlands (experimental study)	Ectotherm	Ectotherm	Experimental	Estimated from GetData	730	Freshwater	17° 58'N	0.879096	7.57	6.7	2.61916	1.75858	14	14	0.885073	-0.122086	0.0134717	28	Arthur, R.I., K. Lorenzen, P. Homekingkeo, K. Sidavong, B. Sengvilaikham, and C.J. Garaway. 2010. Assessing impacts of introduced aquaculture species on native fish communities: Nile tilapia and major carps in SE Asian freshwaters. Aquaculture 299:81-88.
9	Arthur et al. 2010	Invasive species	Invasion by 4 non-native tilapia and carp species	Native fish species richness in stocked vs. non-stocked wetlands (observational study)	Ectotherm	Ectotherm	Observational	Estimated from GetData	--	Freshwater	17° 58'N	0.783904	6.08	6.78	3.93258	5.89887	23	23	1.11513	0.108972	0.0511012	46	Arthur, R.I., K. Lorenzen, P. Homekingkeo, K. Sidavong, B. Sengvilaikham, and C.J. Garaway. 2010. Assessing impacts of introduced aquaculture species on native fish communities: Nile tilapia and major carps in SE Asian freshwaters. Aquaculture 299:81-88
10	Avendano-Mendoza et al. 2005	Land use change	Agriculture	Beetle species richness averaged over 5 months in continuous forest vs. continuous and patch cultivated fields	Ectotherm	--	Observational	Estimated from GetData	--	Tropical	14° 34'N	1.29601	19.77	8.24	1.49817	2.12426	5	5	0.416793	-0.875165	0.0144406	10	Avendano-Mendoza, C., A. Moron-Rios, E.B. Cano, and J. Leon-Cortes. 2005. Dung beetle community (Coleoptera:Scarabaedae:Scarabaeinae) in a tropical landscape at the Lachua Region, Guatemala. Biodiversity and Conservation 14:801-822.
10	Avendano-Mendoza et al. 2005	Habitat Disturbance	Habitat loss	Beetle species richness average over all sampling dates in continuous forest and avg of large and small forest patch	Ectotherm	--	Observational	Estimated from GetData	--	Tropical	15° 47'N	1.29601	19.77	15.04	2.23607	2.34787	5	5	0.760749	-0.273452	0.00743248	10	Avendano-Mendoza, C., A. Moron-Rios, E.B. Cano, and J. Leon-Cortes. 2005. Dung beetle community (Coleoptera:Scarabaedae:Scarabaeinae) in a tropical landscape at the Lachua Region, Guatemala. Biodiversity and Conservation 14:801-822.
11	Bakker and Wilson, 2001	Invasive species	Invasion by Agropyron cristatum (invasive C3 grass)	Native species richness	Producer	Producer	Experimental	Given	120	Grassland	49° 22'N	1.00432	10.1	6.4	1.69706	1.9799	8	8	0.633663	-0.456237	0.015492	16	Bakker, J., and S. Wilson. 2001. Competitive abilities of native and introduced grasses. Plant Ecology. 157:117-125.
12	Bakonyi and Nagy 2000	Temp. Increase	Experimental warming	Nematode species richness in avg of 6 samping dates with control and avg. of warmed wet and dry sites	Ectotherm	--	Experimental	Estimated from GetData	105	Grassland	46°35'N	1.94988	89.1	92	12.9333	20.2083	6	6	1.03255	0.0320292	0.0115531	12	Bakonyi, G., and P. Nagy. 2000. Temperature- and moisture induced changes in the structure of the nematode fauna of a semiarid grassland --patterns and mechanisms. Global Change Biology. 6:697-707.
13	Bakonyi et al. 2007	Temp. Increase	Experimental warming	Nematode species richness	Ectotherm	--	Experimental	Given	730	Grassland	46°35'N	1.35411	22.6	22.3	4.67654	3.2909	3	3	0.986726	-0.0133632	0.0215322	6	Bakonyi, G, P. Nagy, E. Kovacs-Lang, E. Kovacs, S. Barabas, V. Repasi, and A. Seres. 2007. Soil nematode community structure as affected by temperature and moisture in a temperate semiarid shrubland. Applied Soil Ecology. 37:31-40.
14	Barbosa and Marquet, 2002	Habitat Disturbance	Reduction in habitat size	Species richness averaged across 4 seasons (in avg. of small and medium fragments vs. large fragment)	Ectotherm	--	Observational	Estimated from GetData	--	Tropical	30° 40'S	0.52763	3.37	3.06	0.821584	1.15022	30	30	0.908012	-0.0964978	0.0066909	60	Barbosa, O., and P.A. Marquet. 2002. Effects of forest fragmentation on the beetle assemblage at the relict forest of Fray Jorge, Chile. Oecologia. 132(2):296-306.
15	Bartomeus et al. 2008	Invasive species	Invasion by Carpobrotus affine acinaciformis	Pollinator insect species richness for Carpobotus invasion	Ectotherm	Producer	Observational	Given	--	Grassland	41° 34'N	1.46731	29.33	20.33	6.42591	2.09578	3	3	0.693147	-0.366513	0.0195425	6	Bartomeus, I., M. Vila, and L. Santamaria. 2008. Contrasting effects of invasive plants in plant-pollinator networks. Oecologia. 155:761-770.
15	Bartomeus et al. 2008	Invasive species	Invasion by Opuntia stricta	Pollinator insect species richness for Opuntia invasion	Ectotherm	Producer	Observational	Given	--	Grassland	41° 34'N	1.3742	23.67	21	2.07846	3.4641	3	3	0.887199	-0.119686	0.0116405	6	Bartomeus, I., M. Vila, and L. Santamaria. 2008. Contrasting effects of invasive plants in plant-pollinator networks. Oecologia. 155:761-770.
15	Bartomeus et al. 2008	Invasive species	Invasion by Carpobrotus affine acinaciformis	Native plant species richness for Carpobotus invasion	Producer	Producer	Observational	Given	--	Grassland	41° 34'N	1.07918	12	10.3	3.98372	1.21244	3	3	0.858333	-0.152763	0.0413548	6	Bartomeus, I., M. Vila, and L. Santamaria. 2008. Contrasting effects of invasive plants in plant-pollinator networks. Oecologia. 155:761-770.
15	Bartomeus et al. 2008	Invasive species	Invasion by Opuntia stricta	Native plant species richness for Opuntia invasion	Producer	Producer	Observational	Given	--	Grassland	41° 34'N	1.01284	10.3	10.3	1.38564	2.25167	3	3	1	0	0.0219625	6	Bartomeus, I., M. Vila, and L. Santamaria. 2008. Contrasting effects of invasive plants in plant-pollinator networks. Oecologia. 155:761-770.
16	Basset et al. 2008	Land use change	Agriculture	Species richness in average of garden and savanna vs. old forest	Ectotherm	--	Observational	Estimated from GetData	--	Tropical	02° 42'S	2.33062	214.1	278.77	29.2717	53.6763	3	3	1.30206	0.263944	0.0185888	6	Basset, Y., O. Missa, A. Alonso, S.E. Miller, G. Curletti, M.D. Meyer, C. Eardley, O.T. Lewis, M.W. Mansell, V. Novotny, and T. Wagner. 2008. Changes in arthropod assemblages along a wide gradient of disturbance in Gabon. Conservation Biology 22:1552-1563.
17	Beekey et al. 2004	Invasive species	Invasion by Dreissena polymorpha (zebra mussel)	Macroinvertebrate species richness in ZM addition experiment at avg. of Appletree and Hawkins Bay	Ectotherm	Ectotherm	Experimental	Estimated from GetData	--	Freshwater	44° 34'N	0.820858	6.62	11.99	1.66682	2.91033	7	7	1.81118	0.593978	0.0174734	14	Beekey, M.A., McCabe D.J., and Marsden J.E. 2004. Zebra mussel colonisation of soft sediments facilitates invertebrate communities. Freshwater Biology 49:535-545.
17	Beekey et al. 2004	Invasive species	Invasion by Dreissena polymorpha (zebra mussel)	Macroinvertebrate species richness in observational study at avg, of Appletree and Hawkins Bay	Ectotherm	Ectotherm	Observational	Estimated from GetData	--	Freshwater	44° 34'N	0.747412	5.59	14.11	2.46073	3.33754	8	8	2.52415	0.925904	0.031216	16	Beekey, M.A., McCabe D.J., and Marsden J.E. 2004. Zebra mussel colonisation of soft sediments facilitates invertebrate communities. Freshwater Biology 49:535-545.
18	Belnap et al. 2005	Invasive species	Invasion by Bromus tectorum (exotic annual grass)	Native plant species richness in native sites and average of recently and historically invaded sites in avg of 5 samping years	Producer	Producer	Observational	Given	--	Grassland	38° 34'N	1.06446	11.6	6.21	1.17779	1.76669	3	3	0.535345	-0.624844	0.0304148	6	Belnap, J., S.L. Phillips, S.K. Sherrod, and A. Moldenke. 2005. Soil biota can change after exotic plant invasion: does this affect ecosystem processes? Ecology. 86:3007-3017.
19	Benesperi et al. 2012	Species invasion	Invasion by Robinia pseudoacacia (black-locust)	Plant species richness in avg of young/adult/mature black locust stands vs. native stands	Producer	Producer	Observational	Given	--	Mediterranean	43° 93'N	1.33244	21.5	14.57	16.9328	11.5619	7	7	0.677674	-0.389088	0.178569	14	Benesperi, R., C. Giuliani, S. Zanetti, M. Gennai, M.M. Lippi, T. Guidi, J. Nascimbene, and B. Foggi. 2012. Biodiversity and Conservation 21:3555-3568.
20	Benitez-Malvido and Martinez-Ramos 2003	Habitat Disturbance	Reduction in habitat size	Species richness in avg. of 3 fragments vs. continous forest (for all species)	Producer	--	Observational	Estimated from GetData	--	Tropical	3° 06'S	1.38274	24.14	14.78	2.786	2.1019	2	5	0.612262	-0.490595	0.0107046	7	Benitez-Malvido, J., and M. Martinez-Ramos. 2003. Impact of forest fragmentation on understorey plant species richness in Amazonia. Conservation Biology. 17:389-400
21	Biggerstaff and Beck, 2007	Invasive species	Invasion by Hedera helix L. (English ivy)	Native species richness in invaded and uninvaded seed banks	Producer	Producer	Observational	Given	--	Northern Temperate Forest	33° 50'N	0.278754	1.9	2	1.26491	0.948683	10	10	1.05263	0.0512933	0.0668213	20	Biggerstaff, M.S., and C.W. Beck. 2007. Effects of English ivy (Hedera helix) on seed bank formation and germination. American Midland Naturalist. 1:226-238.
22	Biswas and Mallik, 2010	Habitat Disturbance	Logging	Species richness in control vs. clear cutting treatments in avg. of riparian and upland zones	Producer	--	Observational	Estimated from GetData	--	Northern Temperate Forest	48° 22'N	1.00817	10.19	9.28	1.96061	1.17004	10	10	0.910697	-0.0935453	0.00529166	20	Biswas, S.R. and Mallik, A.U. 2010. Disturbance effects on species diversity and functional diversity in riparian and upland plant communities. Ecology 91(1):28-35.
23	Bobbink 1991	Nutrient Addition	Addition of N	Total phanerogram species richness in avg. of 2 sites with N addition	Producer	--	Experimental	Given	1095	Grassland	50° 51'N	1.43457	27.2	16.5	3.04056	3.25269	2	2	0.606618	-0.499857	0.0256786	4	Bobbink, R. 1991. Effects of nutrient enrichment in Dutch chalk grassland. Journal of Applied Ecology. 28:28-41.
24	Bonin et al. 2011	Habitat Disturbance	Fragmentation	Recruitment-stage fish species richness in control vs. fragmentation treatment	Ectotherm	--	Experimental	Estimated from GetData	112	Marine	5° 17'S	0.113943	1.3	2.6	1.73925	1.52053	10	5	2	0.693147	0.247396	15	Bonin, M.C., G.R. Almany, and G.P. Jones. 2011. Contrasting effects of habitat loss and fragmentation on coral-associated reef fishes. Ecology 92(7):1503-1512.
24	Bonin et al. 2011	Habitat Disturbance	Reduction in habitat size	Recruitment-stage fish species richness in control vs.habitat loss treatment	Ectotherm	--	Experimental	Estimated from GetData	112	Marine	5° 17'S	0.113943	1.3	0.5	1.73925	0.808332	10	6	0.384615	-0.955511	0.614594	16	Bonin, M.C., G.R. Almany, and G.P. Jones. 2011. Contrasting effects of habitat loss and fragmentation on coral-associated reef fishes. Ecology 92(7):1503-1512.
25	Bos et al. 2007	Land use change	Agriculture	Average invertebrate species richness in natural forest vs. average of 3 types of agro-forests	Ectotherm	--	Observational	Given	--	Tropical	01° 52'S	0.928396	8.48	12.78	3.48	8.00207	4	12	1.50708	0.410171	0.0747734	16	Bos, M.M., P. Hohn, S. Saleh, B. Buche, D. Buchori, I. Stefan-Dewenter, and T. Tscharntke. 2007. Insect diversity responses to forest conversion and agroforestry management. Stability of Tropical Rainforest Margins 1:277-294.
26	Braga et al. 2013	Land-use change	Agriculture	Beetle species richness in primary forest vs. avg. of agrictulture and pasture plots	Ectotherm	--	Observational	Estimated from GetData	--	Tropical	4° 21'S	1.06108	11.51	1.53	3.52441	1.1619	15	15	0.132928	-2.01795	0.0446975	30	Braga, R.F., V. Korasaki, E. Andresen, and J. Louzada. 2013. Dug beetle community and functions along a habitat-disturbance gradient in the Amazon: A rapid assessment of ecological functions associated to biodiversity. PLoS One 8(2):e57786.
27	Bragagnolo et al. 2007	Habitat Disturbance	Reduction in habitat size	Spider species richness averaged across large and small fragments in secondary forest	Ectotherm	--	Observational	Given	--	Tropical	23° 33'S	1.10551	12.75	6.5	2.22	1.86676	4	8	0.509804	-0.673729	0.0178893	12	Bragagnolo, C., A.A. Noguiera, R.P.A. Rocha, and R. Pardini. 2007. Harvestmen in an Atlantic forest fragmented landscape: Evaluating assemblage response to habitat quality and quantity. Biological Conservation. 389-400
28	Braschler et al. 2003	Habitat Disturbance	Fragmentation	Aphid species richness	Ectotherm	--	Experimental	Given	1095	Grassland	47° 34'N	0.49276	3.11	4.11	4.23	3.9	9	9	1.32154	0.2788	0.305597	18	Braschler, B., G. Lampel, and B. Baur. 2003. Experimental small scale grassland fragmentation alters aphid population dynamics. Oikos 100:581-591.
29	Britton and Fisher, 2007	Nutrient Addition	Addition of N	Lichen species richness in final sampling year (avg. of nutrient treatments 10-50kg/ha/year)	--	--	Experimental	Estimated	1825	Boreal	57°04'N	0.936011	8.63	7.39	0.563383	0.636867	6	6	0.856315	-0.155117	0.00194811	12	Britton, A.J., and J.M. Fisher. 2007. Interactive effects of nitrogen deposition, fire and grazing on diversity and composition of low-alpine prostrate Calluna vulgaris heathland. Journal of Applied Ecology. 44:125-135.
30	Bunnell and Zampella, 2008	Invasive species	Invasion by Centrarchids (sunfish and bass species) and Lithobates catesbeianus (bullfrog)	Native anuran richness at invaded vs. non-invaded sites	Ectotherm	Ectotherm	Observational	Given	--	Freshwater	40° 03'N	0.491362	3.1	2.3	3.60555	3.60555	13	13	0.741935	-0.298493	0.293094	26	Bunnell, J.F., and R.A. Zampella. 2008. Native fish and anuran assemblages differ between impoundments with and without non-native centrarchids and bullfrogs. Copeia. 4:931-939.
30	Bunnell and Zampella, 2008	Invasive species	Invasion by Centrarchids (sunfish and bass species) and Lithobates catesbeianus (bullfrog)	Native fish richness at invaded vs. non-invaded sites	Ectotherm	Ectotherm	Observational	Given	--	Freshwater	40° 03'N	0.792392	6.2	4.9	6.85055	10.0955	13	13	0.790323	-0.235314	0.420443	26	Bunnell, J.F., and R.A. Zampella. 2008. Native fish and anuran assemblages differ between impoundments with and without non-native centrarchids and bullfrogs. Copeia. 4:931-939.
31	Cane et al. 2006	Habitat Disturbance	Reduction in habitat size	Species richness averaged across different bee functional groups	Ectotherm	--	Observational	Estimated from GetData	--	Desert	32° 15'N	0.620136	4.17	5.57	2.00918	2.59808	12	12	1.33573	0.289479	0.0374763	24	Cane, J.H., R.L. Minckley, L.J. Kervin, T.H. and N.H. Williams. 2006. Complex responses within a desert bee guild (Hymenoptera: Apiformes) to urban habitat fragmentation. Ecological Applications. 16(2):632-644.
32	Ceccon et al. 2004	Nutrient Addition	Addition of N and P	Species richness in avg. of young and old forest at last sampling date with addition of N and P	Producer	--	Experimental	Given	840	Tropical	21° 06'N	0.948413	8.88	10.25	2.7	6.2	4	4	1.15428	0.143476	0.114582	8	Ceccon, E., S. Sanchez, and J. Campo. 2004. Tree seedling dynamics in two abandoned tropical dry forests of differing successional status in Yucaton, Mexico: A field experiment with N and P fertilization. Plant Ecology. 170:277-285.
33	Chabrerie et al. 2010	Invasive species	Invasion by Prunus serotina (Black cherry)	Native species richness	Producer	Producer	Observational	Given	--	Northern Temperate Forest	49° 22'N	1.53782	34.5	29.6	16.9706	12.4451	32	32	0.857971	-0.153185	0.0130855	64	Chabrerie, O., J. Loinard, S. Perrin, R. Saguez, and G. Decocq. 2010. Impact of Prunus serotina invasion on understory functional diversity in a European temperate forest. Biological Invasions. 12:1891-1907.
34	Chapman and Chapman 2003	Habitat Disturbance	Fragmentation	Total species richness in intact vs. fragmented forest	Ectotherm	--	Observational	Given	--	Tropical	0° 13'N	1.81291	65	25	46.7785	39.2206	20	20	0.384615	-0.955511	0.148957	40	Chapman, C.A., and L.J. Chapman 2003. Fragmentation and alteration of seed dispersal processes: An initial evaluation of dung beetles, seed fate, and seedling diversity. Biotropica 35:382-393.
35	Christian and Wilson, 1999	Invasive species	Invasion by Agropyron cristatum (invasive C3 grass)	Species richness of native plants in successional grassland plots vs. invaded grassland plots	Producer	Producer	Observational	Estimated from GetData	--	Grassland	49° 22'N	1.00945	10.22	5.74	4.47214	5.72433	5	5	0.561644	-0.576887	0.237206	10	Christian, J.M., and S.D. Wilson. 1999. Long-term ecosystem impacts of an introduced grass in the northern Great Plains. Ecology. 80: 2397-2407.
36	Cole et al. 2005	Nutrient Addition	Addition of N	Microarthropod species richness in control vs. N-addition plots	Ectotherm	--	Experimental	Given	365	Grassland	55° 28'N	1.48144	30.3	32.7	4.51686	4.67338	5	5	1.07921	0.0762274	0.00852949	10	Cole, L., S.M. Buckland, and R.D. Bardgett. 2005. Relating microarthropod community structure and diversity to soil fertility manipulations in temperate grassland. Soil Biology and Biochemistry 37:1707-1717.
37	Collier et al. 2002	Invasive species	Invasion by Lonicera maackii (Amur honeysuckle)	Species richness of native plants in plots below the invasive shrub and those away from the invasive shrub	Producer	Producer	Observational	Given	--	Northern Temperate Forest	40° 24'N	0.982271	9.6	4.5	1.1619	0.387298	15	15	0.46875	-0.757686	0.00147039	30	Collier, M.H., J.L. Vankat, and M.R. Hughes. 2002. Diminished plant richness and abundance below Lonicera maackii, an invasive shrub. American Midland Naturalist. 147:60-71.
38	Collinge, 2000	Habitat Disturbance	Fragmentation	Insect species richness at end of experiment	Ectotherm	--	Experimental	Estimated from GetData	1095	Grassland	39° 44'N	1.1329	13.58	9.28	5.85428	5.38888	6	6	0.683358	-0.380737	0.0871756	12	Collinge, S.K. 2000. Effects of grassland fragmentation on insect species loss, colonization, and movement patterns. Ecology 81(8):2211-2226
39	Cunha et al. 2011	Invasive species	Invasion by Hydrilla verticillata (Esthwaite waterweed)	Fish species richness in average of high and low water associated with invasive vs. native plant	Ectotherm	Producer	Observational	Estimated from GetData	--	Freshwater	22° 47'S	0.569374	3.71	3.37	1.80133	2.18238	12	12	0.908356	-0.0961191	0.0545932	24	Cunha, E.R., S.M. Thomaz, H.B.A. Evangelista, J. Carniato, C.F. Souza, and R. Fugi. 2011. Small-sized fish assemblages do not differ between a native and a recently established non-indigenous macrophyte in a neotropical ecosystem. Brazilian Journal of Nature Conservation 9(1)61-66.
40	Cushman and Gaffney, 2010	Invasive species	Invasion by Arundo donax (Giant reed)	Native plant species richness (avg of 3 sites) in field study #1 for invasion by Arundo	Producer	Producer	Observational	Estimated from GetData	--	Northern Temperate Forest	38° 17'N	0.820858	6.62	5.05	1.58792	0.852056	15	15	0.76284	-0.270707	0.00573362	30	Cushman, J.H., and K.A. Gaffney. 2010. Community-level consequences of invasion: impacts of exotic clonal plants on riparian vegetaion. Biological Invasions. 12:2765-2776.
40	Cushman and Gaffney, 2010	Invasive species	Invasion by Vinca major (Blue periwinkle)	Native plant species richness in field study #2 for invasion by Vinca	Producer	Producer	Observational	Estimated from GetData	--	Northern Temperate Forest	38° 17'N	1.00604	10.14	1.98	0.622254	0.721249	2	2	0.195266	-1.63339	0.0682282	4	Cushman, J.H., and K.A. Gaffney. 2010. Community-level consequences of invasion: impacts of exotic clonal plants on riparian vegetaion. Biological Invasions. 12:2765-2776.
40	Cushman and Gaffney, 2010	Invasive species	Invasion by Arundo donax (Giant reed)	Native plant species richness in field study #2 for invasion by Arundo	Producer	Producer	Observational	Estimated from GetData	--	Northern Temperate Forest	38° 17'N	1.00604	10.14	0.62	0.622254	0.254558	2	2	0.061144	-2.79452	0.0861701	4	Cushman, J.H., and K.A. Gaffney. 2010. Community-level consequences of invasion: impacts of exotic clonal plants on riparian vegetaion. Biological Invasions. 12:2765-2776.
41	D'Cruze and Kumar 2011	Land use change	Agriculture	Lizard species richness in forest vs. orchard site	Ectotherm	--	Observational	Given	--	Tropical	12° 20'S	0.181844	1.52	1.6	2.06114	1.57617	3	3	1.05263	0.0512933	0.936401	6	D'Cruze, N., and S. Kumar. 2011. Effects of anthropogenic activities on lizard communities in northern Madagascar. Animal Conservation 14:542-552
41	D'Cruze and Kumar 2011	Habitat Disturbance	Logging	Lizard species richness in forest vs. logged sites	Ectotherm	--	Observational	Given	--	Tropical	12° 20'S	0.181844	1.52	0.56	2.06114	1.00459	3	3	0.368421	-0.998529	1.68563	6	D'Cruze, N., and S. Kumar. 2011. Effects of anthropogenic activities on lizard communities in northern Madagascar. Animal Conservation 14:542-552
42	Daily et al. 2003	Land use change	Agriculture	Mammal species richness in forest plot vs. avg. of agricultural plots	Endothern	--	Observational	Estimated from GetData	--	Tropical	09° 47'N	0.888741	7.74	3.36	2.06475	12.1005	2	24	0.434109	-0.834461	0.575981	26	Daily, G.C., G. Ceballos, J. Pacheco, G. Suzan, and G.A. Sanchez-Azofeifa. 2003. Countryside biogeography of neotropical mammals: Conservation opportunities in agricultural landscapes of Costa Rica. Conservation Biology. 17:1814-1826.
43	Danielsen and Heegard 1995	Land use change	Agriculture	Bird species richness in forest vs. average of oil palm and rubber plantation	Endothern	--	Observational	Given	--	Tropical	00° 35'S	1.53148	34	17.75	3.5	1.78	4	4	0.522059	-0.649975	0.00516333	8	Danielsen, F., and M. Heegard. 1995. Impact of logging and plantation development on species diversity: a case study from Sumatra. Pages 73–92 in Ø. Sandbukt, editor. Management of tropical forests: towards an integrated perspective. University of Oslo, Oslo, Norway.
43	Danielsen and Heegard 1995	Habitat Disturbance	Logging	Bird species richness in forest vs.avg of lightly and heavily logged forest	Endothern	--	Observational	Given	--	Tropical	00° 35'S	1.53148	34	36.2	3.5	4.5	4	4	1.06471	0.0626986	0.00651243	8	Danielsen, F., and M. Heegard. 1995. Impact of logging and plantation development on species diversity: a case study from Sumatra. Pages 73–92 in Ø. Sandbukt, editor. Management of tropical forests: towards an integrated perspective. University of Oslo, Oslo, Norway.
44	Davalos and Blossey, 2004	Invasive species	Invasion by Alliaria petiolata (Garlic mustard)	Understory plant species richness in invaded vs. uninvaded plots at average of 2 sites.	Producer	Producer	Observational	Estimated from GetData	--	Northern Temperate Forest	42° 41'N	0.383815	2.42	3.46	0.660379	0.660379	89	89	1.42975	0.357501	0.00124599	178	Davalos, A., and B. Blossey. 2004. Influence of the invasive herb garlic mustard (Alliaria petiolata) on ground beetle (Coleoptera: Carabidae) assemblages. Community and Ecosystem Ecology 33:564-576.
45	Davies and Margules, 1998	Habitat Disturbance	Fragmentation	Carabid species richness (avg of three plot sizes)	Ectotherm	--	Experimental	Estimated from GetData	2190	Southern Temperate Forest	37° 04'S	1.34733	22.25	24.67	8.17415	9.62	2	4	1.10876	0.103246	0.105498	6	Davies, K.F., and C.R. Margules. 1998. Effects of habitat fragmentation on carabid beetles: experimental evidence. Journal of Animal Ecology 67:460-471.
46	Davies and Svejcar, 2008	Invasive species	Invasion by Taeniatherum caput-meusae (Medusahead)	Native plant species richness in invaded vs. uninvaded plots	Producer	Producer	Observational	Given	--	Northern Temperate Forest	43° 05'N	1.32222	21	12	4.3589	3.05123	19	19	0.571429	-0.559616	0.00567035	38	Davies, K.W., and T.J. Svejcar. 2008. Comparison of medusahead-invaded and noninvaded Wyoming big sagebrush steppe in Southeastern Oregon. Rangeland and Ecology Management. 61:623-629.
47	Davis and Phillips 2005	Land use change	Agriculture	Total beetle species richness in forest vs. plantation sites (avg. of 2 days of sampling)	Ectotherm	--	Observational	Given	--	Tropical	5° 17'N	0.986772	9.7	7.65	5.7	4.2	4	4	0.78866	-0.23742	0.161683	8	Davis, A.L., and T.K. Phillips. 2005. Effect of deforestation on a Southwest Ghana dung beetle assemblage (Coleoptera:Scarabaediae) at the periphery of Ankasa conservation area. Environmental Entomology 34(5):1081-1088.
47	Davis and Phillips 2005	Habitat Disturbance	Logging	Total beetle species richness in unlogged vs. logged sites (avg. fo 2 days of sampling)	Ectotherm	--	Observational	Given	--	Tropical	5° 17'N	0.986772	9.7	10.75	5.7	5.1	4	4	1.10825	0.10278	0.142595	8	Davis, A.L., and T.K. Phillips. 2005. Effect of deforestation on a Southwest Ghana dung beetle assemblage (Coleoptera:Scarabaediae) at the periphery of Ankasa conservation area. Environmental Entomology 34(5):1081-1088.
48	Davis et al. 2001	Land use change	Agriculture	Avg of primary forest and plantation sites (from both pitfall and FIT sampling methods)	Ectotherm	--	Observational	Given	--	Tropical	4° 58'N	1.5955	39.4	24	3.84604	9.5436	5	3	0.609137	-0.495712	0.0546143	8	Davis, A.J., J.D. Holloway, H. Huijnbregts, J. Krikken, A.H. Kirk-Spriggs, and S.L. Sutton. 2001. Dung beetles as indicators of change in the forests of northern Borneo. Journal of Applied Ecology 38:593-616.
48	Davis et al. 2001	Habitat Disturbance	Logging	Avg of primary forest and logging sites (from both pitfall and FIT sampling methods)	Ectotherm	--	Observational	Given	--	Tropical	4° 58'N	1.5955	39.4	44.75	3.84604	6.6	5	4	1.13579	0.127326	0.00734378	9	Davis, A.J., J.D. Holloway, H. Huijnbregts, J. Krikken, A.H. Kirk-Spriggs, and S.L. Sutton. 2001. Dung beetles as indicators of change in the forests of northern Borneo. Journal of Applied Ecology 38:593-616.
49	Davis et al. 2012	Land-use change	Agriculture	Beetle species richness in avg. of 4 Nat'l Park sites vs. avg. of 4 farmland sites	Ectotherm	--	Observational	Given	--	Savanna	24° 54'S	1.65321	45	37.08	11.3411	11.831	6	6	0.824	-0.193585	0.0275535	12	Davis, A.L.V., CH. Scholtz, and A.M. Swemmer. 2012. Effects of land usage on dung beetle assemblage structure: Kruger National Park vesus adjacent farmland in South Africa. Journal of Insect Conservation 16:399-411.
50	de Groot et al. 2007	Invasive species	Invasion by Solidago canadensis	Average of butterfly, hoverfly, and caddisfly species richness in native vs. invaded plots	Ectotherm	Producer	Observational	Estimated from GetData	--	Grassland	46° 04'N	0.576341	3.77	3.07	1.351	1.16047	3	3	0.814324	-0.205397	0.0904353	6	de Groot, M., D. Kleijn, and N. Jogan. 2007. Species groups occupying different trophic levels respond differently to the invasion of semi-natural vegetation by Solidago canadensis. Biological Conservation. 136:612-617.
50	de Groot et al. 2007	Invasive species	Invasion by Solidago canadensis	Plant species richness in native vs. invaded plots	Producer	Producer	Observational	Estimated from GetData	--	Grassland	46° 04'N	1.05538	11.36	4.72	7.11873	2.51147	3	3	0.415493	-0.87829	0.22527	6	de Groot, M., D. Kleijn, and N. Jogan. 2007. Species groups occupying different trophic levels respond differently to the invasion of semi-natural vegetation by Solidago canadensis. Biological Conservation. 136:612-617.
51	Dean et al. 2002	Invasive species	Invasion by Prosopis glandulosa and Prosopis velutina	Bird species richness in average of invaded vs. uninvaded sites	Endothern	Producer	Observational	Given	--	Savanna	27° 35'S	1.34577	22.17	10.67	7.07903	3.01287	6	6	0.481281	-0.731304	0.0302814	12	Dean, W.R.J., M.D. Anderson, S.J. Milton, and T.A. Anderson. 2002. Avian assemblages in native Acacia and alien Prosopis drainage line woodland in the Kalahari, South Africa. Journal of Arid Environment 51:1-19.
52	Douglas and O'Connor, 2003	Invasive species	Invasion by Urochloa mutica (Para grass)	Average of benthic and epiphytic invert species richness in average of 4 invaded and native sites at last sampling date. (avg. of 2 native species)	Ectotherm	Producer	Observational	Estimated from GetData	--	Freshwater	14° 10'S	1.32305	21.04	22.87	2.54	1.92	4	4	1.08698	0.0834006	0.00540549	8	Douglas, M.M., and R.A. O'Connor. 2003. Effects of the exotic macrophyte, para grass (Urochloa mutica), on benthic and epiphytic macroinvertebrates of a tropical floodplain. Freshwater Biology. 48:962-971.
53	Drouin et al. 2011	Invasive species	Invasion by Codium fragile	Species richness of macro inverts in invaded vs. uninvaded beds (avg. of 2 sites)	Ectotherm	Producer	Experimental	Estimated from GetData	63	Marine	47° 37' N	1.14051	13.82	13.93	1.81122	2.32551	5	5	1.00796	0.00792797	0.00900918	10	Drouin A., C.W. McKindsey, and L.E. Johnson. 2011. Higher abundance and diversity in faunal assemblages with the invasion of Codium fragile ssp. fragile in eelgrass meadows. Marine Ecology Progress Series 424:105-117.
53	Drouin et al. 2011	Invasive species	Invasion by Codium fragile	Species richness of fish in non-invaded vs. invaded beds (avg of 2 sites)	Ectotherm	Producer	Experimental	Estimated from GetData	63	Marine	47° 37' N	0.58995	3.89	4.36	0.872067	0.827345	5	5	1.12082	0.114063	0.0172531	10	Drouin A., C.W. McKindsey, and L.E. Johnson. 2011. Higher abundance and diversity in faunal assemblages with the invasion of Codium fragile ssp. fragile in eelgrass meadows. Marine Ecology Progress Series 424:105-117.
54	Dumbrell et al. 2001	Habitat Disturbance	Logging	Species Richness of butterflies in disturbed vs. undisturbed habitat	Ectotherm	--	Observational	Given	--	Tropical	5° N	1.16554	14.64	13.44	3.6	3.4	25	25	0.918033	-0.0855222	0.00497858	50	Dumbrell, A.J., E.J. Clark, G.A. Frost, T.E. Randell, J.W. Pitchford, and J.K. Hill. 2008. Changes in species diversity following habitat disturbance and dependent on spatial scale: theoretical and empirical evidence. Journal of Applied Ecology 45:1531-1539.
55	Edwards et al. 2004	Nutrient Addition	Addition of N and P	Species richness of fungal species in control vs. nutrient addition plots	--	--	Experimental	Given	3650	Northern Temperate Forest	35° 00'N	1.29447	19.7	15.7	16.122	11.3137	8	8	0.796954	-0.226958	0.148629	16	Edwards, I.P., J.L. Cripliver, A.R. Gillespie, K.H. Johnsen, M. Scholler, and R.F. Turco. 2004. Nitrogen availability alters macrofungal basidiomycete community structure in optimally fertilized loblolly pine forests. New Phytologist. 162:755-770.
56	Elek and Lovei 2005	Land use change	Human development	Beetle species richness in rural area (forested) and avg. of urban and suburban areas (average of 3 size classes)	Ectotherm	--	Observational	Estimated from GetData	--	Boreal	55° 26'N	0.451786	2.83	2.19	0.58	0.76	4	4	0.773852	-0.256375	0.0406086	8	Elek, Z., and G.L. Lovei. 2005. Ground beetle assemblages along an urbanization gradient near Soro, Zealand, Denmark. Entomologiske Meddelser 73:115-121.
57	Escolar et al. 2012	Temperature increase	Experimental warming	Avg, of BSC (contains cyanobasteria, algae, liverwort, fungi, bacteria) and lichen species richness in avg. of bare and crust sites in control and warmed treatments at end of experiment	--	--	Experimental	Given	1095	Mediterranean	40° 02'N	0.705436	5.075	3.585	1.26491	1.35978	10	10	0.706404	-0.347568	0.0205988	20	Escolar, C., I. Martinez, M.A. Bowker, and F.T. Maestre. 2012. Warming reduces the growth and diversity of biological soil crusts in a semi-aric environment: implications for ecosystem structure and functioning. Philosophical Transactions of the Royal Society B 367:3087-3099.
58	Estrada and Coates-Estrada, 1997	Land use change	Agriculture	Species richness at undisturbed site vs. avg of different agricultural sites	Endothern	--	Observational	Given	--	Savanna	18° 30'N	0.690196	4.9	2.76	20.5061	5.12289	50	40	0.563265	-0.574005	0.4364	90	Estrada, A. and R. Coates-Estrada. 1997. Anthropogenic landscape changes and avian diversity at Los Tuxtlas, Mexico. Biodiversity and Conservation. 6:19-43.
59	Estrada and Coates-Estrada, 2002a	Land use change	Agriculture	Dung beetle species richness in continuous vs. agricultural habitat	Ectotherm	--	Observational	Given	--	Savanna	18° 25'N	1.08279	12.1	10.6	5.5	4	50	50	0.876033	-0.132351	0.00698022	100	Estrada, A. and R. Coates-Estrada. 2002. Dung beetles in continuous forest, forest fragments and in a agricultural mosaic habitat island at Los Tuxtlas, Mexico. Biodiversity and Conservation. 11:1903-1918.
59	Estrada and Coates-Estrada, 2002a	Habitat Disturbance	Reduction in habitat size	Dung beetle species richness in continuous vs. fragmented plots	Ectotherm	--	Observational	Given	--	Savanna	18° 25'N	1.08279	12.1	8.5	5.5	4.4	50	50	0.702479	-0.353139	0.0094914	100	Estrada, A. and R. Coates-Estrada. 2002. Dung beetles in continuous forest, forest fragments and in a agricultural mosaic habitat island at Los Tuxtlas, Mexico. Biodiversity and Conservation. 11:1903-1918.
60	Estrada and Coates-Estrada, 2002b	Land use change	Agriculture	Bat species richness in continuous vs. agricultural habitat	Endothern	--	Observational	Given	--	Savanna	18° 25'N	1.0086	10.2	14	4.8	4	16	16	1.37255	0.31667	0.0189429	32	Estrada, A., and R. Coates-Estrada. 2002. Bats in continous forest, forest fragments, and in an agricultural mosaic habitat-island at Los Tuxtlas, Mexico. Biological Conservation. 103:237-245.
60	Estrada and Coates-Estrada, 2002b	Habitat Disturbance	Reduction in habitat size	Bat species richness in continous vs. fragmented habitat	Endothern	--	Observational	Given	--	Savanna	18° 25'N	1.0086	10.2	10	4.8	3.2	16	16	0.980392	-0.0198026	0.0202408	32	Estrada, A., and R. Coates-Estrada. 2002. Bats in continous forest, forest fragments, and in an agricultural mosaic habitat-island at Los Tuxtlas, Mexico. Biological Conservation. 103:237-245.
61	Estrada and Coates-Estrada, 2005	Land use change	Agriculture	Bird species richness at undisturbed site vs. avg of different agricultural sites	Endothern	--	Observational	Given	--	Savanna	18° 30'N	0.113943	1.3	1.04	2.29129	2.41595	21	57	0.8	-0.223144	0.242604	78	Estrada, A. and R. Coates-Estrada. 2005. Diversity of neotropical migratory landbird species assemblages in forest fragments and man-made vegetation in Los Tuxtlas, Mexico. Biodiversity and Conservation. 14:1719-1734.
62	Estrada et al. 1994	Land use change	Agriculture	Mammal species richness in forest and avg of disturbance sites	Endothern	--	Observational	Given	--	Savanna	18° 25'N	1.03342	10.8	4.5	6.8	1.05	35	35	0.416667	-0.875469	0.0128822	70	Estrada, A., R. Coates-Estrada, and D. Meritt. 1994. Non-flying mammals and landscape changes in the tropical rainforest region of Los Tuxtlas, Mexico. Ecography. 17:229-241.
63	Estrada et al. 1998	Land use change	Agriculture	Beetle species richness in forest sites vs. avg of disturbed sites	Ectotherm	--	Observational	Given	--	Savanna	18° 25'N	0.973128	9.4	8.31	4.44972	8.81816	55	24	0.884043	-0.12325	0.0509926	79	Estrada, A., R. Coates-Estrada, A.A. Dadda, and P. Cammarano. 1998. Dung and carrion beetles in tropical rain forest fragments and agricultural habitats at Los Tuxtlas, Mexico. Journal of Tropical Ecology. 14:577-593.
64	Fang et al. 2012	Nutrient addition	Addition of N or P	Plant species richness in control and avg, of 4 nutrient treatments	Producer	--	Experimental	Estimated from GetData	2555	Northern Temperate Forest	42° 02'N	1.13481	13.64	8.8	1.72534	2.1496	8	8	0.645161	-0.438255	0.00945868	16	Fang, Y., X. Fen, W. Bai, W. Zhang, and L. Li. 2012. Long-term nitrogen addition leads to loss of species richness due to litter accumulation and soil acidification in a temperate steppe. PLoS One. 7(10):e47369
65	Feer and Hingrat 2005	Habitat Disturbance	Reduction in habitat size	Beetle species richness averaged over 3 intact forest plots and 7 fragmented island plots	Ectotherm	--	Observational	Given	--	Tropical	4° 51'N	1.49554	31.3	22.14	3.04841	7.30227	3	7	0.707348	-0.346232	0.0187022	10	Feer, F. and Y. Hingrat. 2005. Effects of forest fragmentation on a dung beetle community in French Guiana. Conservation Biology 19:1103-1112.
65	Feer and Hingrat 2005	Habitat Disturbance	Reduction in habitat size	Mammal species richness averaged over 3 intact forest plots and 7 fragmented island plots	Endothern	--	Observational	Given	--	Tropical	4° 51'N	1.20412	16	5.86	0	3.75697	3	7	0.36625	-1.00444	0.0587194	10	Feer, F. and Y. Hingrat. 2005. Effects of forest fragmentation on a dung beetle community in French Guiana. Conservation Biology 19:1103-1112.
66	Fink and Wilson, 2011	Invasive species	Invasion by Bromus inermis	Native plant species richness	Producer	Producer	Observational	Given	--	Grassland	49° 04'N	0.50515	3.2	4.3	1.32816	1.64438	10	10	1.34375	0.295464	0.0318507	20	Fink, K.A., and S.D. Wilson. 2011. Bromus inermus invasion of a native grassland: diversity and resource reduction. Botany. 89:157-164.
67	Fischer et al. 2009	Invasive species	Invasion by Cinchona pubescens and Cinchona calisaya	Species Richness averaged across 3 forest types.	Producer	Producer	Observational	Estimated from GetData	--	Tropical	20° 47'N	0.920123	8.32	10.73	2.75158	3.30719	7	7	1.28966	0.254381	0.0291963	14	Fischer, L.K., M. von der Lippe, and I. Kowarik. 2009. Tree invasion in managed tropical forests facilitates endemic species. Journal of Biogeography 36:2251-2263.
68	Flory and Clay, 2010	Invasive species	Invasion of Microstegium vimineum	Native plant species richness in 2007 (final year that richness results are given)	Producer	Producer	Experimental	Estimated from GetData	1095	Grassland	39° 13'N	1.17696	15.03	8.64	3.52	2.92	16	16	0.57485	-0.553646	0.0105667	32	Flory, S.L. and K. Clay, 2010. Non-native grass invasion alters native plant composition in experimental communities. Biological Invasions 12:1285-1294.
69	Forrest and Arnott, 2006	Nutrient Addition	Addition of N and P	Species richness in 0 nutrient and + nutrient treatments	Ectotherm	--	Experimental	Estimated from GetData	42	Marine	46° 01'N	1.33566	21.66	20.39	1.21622	1.18794	8	8	0.941367	-0.0604227	0.000818404	16	Forrest, J., and S.E. Arnott. 2006. Immigration and zooplankton community responses to nutrient enrichment: a mesocosm experiment. Oecologia. 150:119-131.
70	Foster and Gross, 1998	Nutrient Addition	Addition of N	Species richness in addition vs. control plots (with litter intact)	Producer	--	Experimental	Estimated from GetData	365	Grassland	42° 24'N	0.986772	9.7	5.82	1.98409	1.37171	6	6	0.6	-0.510826	0.0162314	12	Foster, B.L., and K.L. Gross. 1998. Species richness in a successional grassland: Effects of nitrogen enrichment and plant litter. Ecology 79:2593-2602.
71	Frankovich et al. 2009	Nutrient Addition	Addition of N and P	Species richness at last sampling date in average of 2 sites	Producer	--	Experimental	Estimated from GetData	547.5	Estuary/Wetland	27° 40'N	1.53263	34.09	33.75	5.48686	9.62649	6	6	0.990026	-0.0100237	0.0178769	12	Frankovich, T.A., A.R. Armitage, A.H. Wachnicka, E.E Gaiser, and J.W. Fourqurean. 2009. Nutrient effects on seagrass epiphyte community structure in Florida Bay. Journal of Phycology. 45:1010-1020.
72	Frost et al. 2009	Nutrient Addition	Addition of N and P	Taxa richness at last sampling date	Ectotherm	--	Experimental	Estimated from GetData	730	Estuary/Wetland	31° 24'N	0.485721	3.06	4.66	0.8	0.48	4	4	1.52288	0.420601	0.0197399	8	Frost, J.W., T. Schleicher, and C. Craft. 2009. Effects of nitrogen and phosphorus additions on primary production and invertebrate densities in a Georgia (USA) tidal freshwater marsh. Wetlands. 29:196-203.
73	Gagne and Fahrig 2011	Land use change	Human development	Beetle species richness in forest and avg. of suburban and urban areas	Ectotherm	--	Observational	Given	--	Northern Temperate Forest	45° 25'N	0.352183	2.25	11.38	1.9	3.98	4	4	5.05778	1.62093	0.20885	8	Gagne, S.A., and L. Fahrig. 2011. Do birds and beetles show similar responses to urbanization? Ecological Applications 21:2297-2312.
73	Gagne and Fahrig 2011	Land use change	Human development	Bird species richness in forest and avg. of suburban and urban areas	Endothern	--	Observational	Given	--	Northern Temperate Forest	45° 25'N	1.4624	29	16	5.48	3	4	4	0.551724	-0.594707	0.0177161	8	Gagne, S.A., and L. Fahrig. 2011. Do birds and beetles show similar responses to urbanization? Ecological Applications 21:2297-2312.
74	Gardner et al. 2008	Land use change	Agriculture	Species richness in primary forest plots vs. Eucalyptus plantation plots	Ectotherm	--	Observational	Given	--	Tropical	01° 30'S	1.64345	44	16.4	4.00256	7.7368	5	5	0.372727	-0.986908	0.0461657	10	Gardner, T.A., M.I.M. Hernandez, J. Barlow, and C.A. Peres. 2008. Understanding the biodiversity consequences of habitat change: the value of secondary and plantation forests for neotropical dung beetles. Journal of Applied Ecology 45:883-893.
75	Gedan and Bertness 2009	Temp. Increase	Experimental warming	Plant species richness averaged across 3 sites.	Producer	--	Experimental	Estimated from GetData	730	Estuary/Wetland	41°37'N	0.649335	4.46	3.58	1.08508	0.935414	14	14	0.802691	-0.219786	0.00910448	28	Gedan, K.B., and M.D. Bertness. 2009. Experimental warming causes rapid loss of plant diversity in New England salt marshes. Ecology Letters. 12:842-848.
76	Genet et al. 2001	Habitat Disturbance	Reduction in habitat size	Termite species richness in avg. of fragments vs. continuous sites	Ectotherm	--	Observational	Given	--	Tropical	18° 00'N	0.69897	5	4.5	1.73205	1.83597	3	12	0.9	-0.105361	0.0538716	15	Genet, J.A., K.S. Genet, T.M. Burton, P.G. Murphy, and A.E. Lugo. 2001. Response of termite community and wood decomposition rates to habitat fragmentation in a subtropical dry forest. Tropical Ecology. 42(1):35-49.
77	Gerber et al. 2008	Invasive species	Invasion by Knotweed species (Fallopia japonica and Fallopia x bohemica	Plant species richness in avg of two native sites vs. invaded site	Producer	Producer	Observational	Estimated from GetData	--	Northern Temperate Forest	46° 28'N	1.05192	11.27	6.6	2.885	3.11127	8	8	0.585626	-0.535075	0.0359691	16	Gerber, E., C. Krebs, C. Murrell, M. Moretti, R. Rocklin, and U. Schaffner. 2008. Exotic invasive knotweeds (Fallopia spp.) negatively affect native plant and invertebrate assemblages in European riparian habitats. Biological Conservation. 141:646-654.
77	Gerber et al. 2008	Invasive species	Invasion by Knotweed species (Fallopia japonica and Fallopia x bohemica	Invert species richness in avg of two native sites vs. invaded site	Ectotherm	Producer	Observational	Estimated from GetData	--	Northern Temperate Forest	46° 28'N	1.65215	44.89	33.72	20.393	18.4131	8	8	0.75117	-0.286124	0.0630695	16	Gerber, E., C. Krebs, C. Murrell, M. Moretti, R. Rocklin, and U. Schaffner. 2008. Exotic invasive knotweeds (Fallopia spp.) negatively affect native plant and invertebrate assemblages in European riparian habitats. Biological Conservation. 141:646-654.
78	Giantomasi et al. 2008	Invasive species	Invasion by Pyracantha angustifolia	Native plant species richness of invaded shurb plot vs. native shrub plot	Producer	Producer	Observational	Given	--	Desert	31° 07'S	1.2383	17.31	17.25	3.96	2.8	16	16	0.996534	-0.00347223	0.00491768	32	Giantomoasi, A., P.A. Tecco, G. Funes, D.E. Gurvich, and M. Cabido. 2008. Canopy effects of the invasive shrub Pyracantha angustifolia on a seed bank composition, richness and density in a montane shrubland (Cordoba, Argentina). Austral Ecology. 33:68-77.
79	Gibbs and Stanton, 2001	Habitat Disturbance	Reduction in habitat size	Total species richness	Ectotherm	--	Observational	Given	--	Northern Temperate Forest	43° 02'N	0.819544	6.6	3.21	1.04355	1.68375	10	14	0.486364	-0.720799	0.0221524	24	Gibbs, J.P., and E.J. Stanton. 2001. Habitat fragmentation and arthropod community change: Carrion beetles, phoeretic mites, and flies. Ecological Applications. 11(1):79-85
80	Gilbert et al. 1998	Habitat Disturbance	Fragmentation	Species richness in mainland vs. insulur habitat	Ectotherm	--	Experimental	Estimated from GetData	180	Northern Temperate Forest	53° 07'N	1.36977	23.43	14.41	2.72	1.42	4	4	0.615023	-0.486095	0.00579691	8	Gilbert, F., A. Gonzalez, and I. Evans-Freke. 1998. Corridors maintain species richness in the fragmented landscapes of a microecosystem. Proceedings of the Royal Society of London B. 265:577-592.
81	Giraudo et al. 2008	Habitat Disturbance	Reduction in habitat size	Avg species richness between the different bird guilds in large vs. small fragments	Endothern	--	Observational	Given	--	Tropical	27° 05'S	0.167317	1.47	1.26	1.19147	0.900389	84	67	0.857143	-0.154151	0.0154424	151	Giraudo, A.R., S.D. Matteucci, J. Alonso, J. Herrera, R.R. Abramson. 2008. Comparing bird assemblages in large and small fragments of the Atlantic forest hotspots. Biodiversity and Conservation. 17:1251-1265.
82	Golden and Crist, 1999	Habitat Disturbance	Fragmentation	Insect species richness at end of experiment (avg of 3 fragment treatments)	Ectotherm	--	Experimental	Estimated from GetData	120	Northern Temperate Forest	25° 47'N	1.4777	30.04	32.55	3.76	2.86	4	4	1.08356	0.0802475	0.00584672	8	Golden, D.M. and T.O. Crist. 1999. Experimental effects of habitat fragmentation on old-field canopy insects: community, guild, and species responses. Oecologia 118:371-380.
83	Gonzalez and Chaneton, 2002	Habitat Disturbance	Fragmentation	Microarthropod species richness after 12 months	Ectotherm	--	Experimental	Estimated from GetData	365	Northern Temperate Forest	53° 07' N	1.2159	16.44	10.17	3.39411	1.95161	8	8	0.618613	-0.480275	0.0099311	16	Gonzalez, A. and E.J. Chaneton. 2002. Heterotroph species extinction, abundance, and biomass dynamics in an experimentally fragmented microecosystem. Journal of Animal Ecology 71:594-602.
84	Gonzalez-Gomez et al. 2006	Habitat Disturbance	Reduction in habitat size	Total species richness in forest vs. fragment	Ectotherm	--	Observational	Estimated from GetData	--	Southern Temperate Forest	35° 59'S	0.830589	6.77	11.29	0.6	2.52982	1	10	1.66765	0.511416	0.0128756	11	Gonzalez-Gomez, P.L., C.F. Estades, and J.A. Simonetti. 2006. Strengthened insectivory in a temperate fragmented forest. Oecologia. 148:137-143.
85	Gonzalez, 2000	Habitat Disturbance	Fragmentation	Microarthropod species richness after 12 months (average of small and large patches)	Ectotherm	--	Experimental	Given	365	Northern Temperate Forest	53° 07' N	1.32222	21	14.4	4.2262	3.36018	12	12	0.685714	-0.377294	0.00791258	24	Gonzalez, A. 2000. Community relaxation in fragmented landscapes: The relation between species richness, area, and age. Ecology Letters 3:441-448.
86	Gotlieb et al. 2011	Land use change	Human development	Bee species richness in natural vs. garden areas	Ectotherm	--	Observational	Given	--	Desert	31° 03'N	1.41497	26	27.8	5.4	5.6	4	4	1.06923	0.0669395	0.0209284	8	Gotlieb, A., Y. Hollender, and Y. Mandelik. 2011. Gardening in the desert changes bee communities and pollination network characteristics. Basic and Applied Ecology 12:310-320.
87	Gough et al. 2002	Nutrient Addition	Addition of N and P	Plant species richness in control vs. N+P plots (in 0.2m2 plots)	Producer	--	Experimental	Given	730	Arctic	68° 38'N	0.886491	7.7	5	0.519615	1.03923	3	3	0.649351	-0.431782	0.015918	6	Gough, L., P.A. Wookey, and G.R Shaver. 2002. Dry heath arctic tundra responses to long-term nutrient and light manipulation. Arctic, Antarctic, and Alpine Research. 34:211-218.
88	Greenwood et al. 2004	Invasive species	Invasion by Salix x rubens	Arthropod species richness in invaded vs. native sites in last sampling date	Ectotherm	Producer	Observational	Estimated from GetData	--	Southern Temperate Forest	38° 09'S	0.666518	4.64	0.35	3.08577	0.357771	5	5	0.075431	-2.58454	0.297435	10	Greenwood, H., D.J. O'Dowd, and P.S. Lake. 2004. Willow (Salix x rubens) invasion of the riparian zone in south-eastern Australia: reduced abundance and altered composition of terrestrial arthropods. Diversity and Distributions. 10:485-492.
89	Grez et al. 2008	Habitat Disturbance	Fragmentation	Long term species richness of Coccenellids (avg of the 3 fragment treatments)	Ectotherm	--	Experimental	Estimated from GetData	119	Southern Temperate Forest	33° 34'S	-0.167491	0.68	0.78	0.178885	0.268328	5	5	1.14706	0.137201	0.0375095	10	Grez, G.A., T. Zaviezo, S. Diaz, B. Camousseigt, and G. Cortes. 2008. Effects of habitat loss and fragmentation on the abundance and species richness of aphidophagous beetles and aphids in experimental alfalfa landscapes. European Journal of Entomology 105:411-420
90	Gross et al. 2005	Nutrient Addition	Addition of N and P	Species richness at last sampling date with uniform nutrient addition	Producer	--	Experimental	Estimated from GetData	730	Grassland	44° 18'N	1.14613	14	12.5	4.75176	4.29921	8	8	0.892857	-0.113329	0.0291866	16	Gross, K.L., G.G. Mittelbach, and H.L. Reynolds. 2005. Grassland invasibility and diversity: responses to nutrients, seed input, and disturbance. Ecology. 86:476-486.
91	Gruner and Taylor, 2006	Nutrient Addition	Addition of N and P	Total arthropod species richness	Ectotherm	--	Experimental	Estimated from GetData	730	Tropical	19° 66' N	1.2388	17.33	17.33	3.79009	4.72347	8	8	1	0	0.0152649	16	Gruner, D.S., and A.D. Taylor. 2006. Richness and species composition of arboreal arthropods affected by nutrients and predators: a press experiment. Oecologia 147:714-724.
92	Gurevitch and Unnasch 1989	Nutrient Addition	Addition of N and P	Plant species richness	Producer	--	Experimental	Estimated from GetData	360	Northern Temperate Forest	40° 25' N	1.1682	14.73	6.16	2.59384	1.78885	5	5	0.418194	-0.871809	0.0230679	10	Gurevitch, J., and R.S. Unnasch. 1989. Experimental removal of a dominant species at two levels of soil fertility. Canadian Journal of Botany 67:3470-3477
93	Hagvar and Klanderud, 2009	Temp. Increase	Experimental warming	Orbitada species richness	Ectotherm	--	Experimental	Estimated from GetData	1460	Alpine	60°25'N	1.06145	11.52	11.62	2.27684	2.15035	10	10	1.00868	0.0086431	0.00733082	20	Hagvar, S., and K. Klanderud. 2009. Effect of simulated environmental change on alpine soil arthropods. Global Change Biology. 15:2972-2980.
93	Hagvar and Klanderud, 2009	Nutrient Addition	Addition of N or P	Orbitada species richness	Ectotherm	--	Experimental	Estimated from GetData	1460	Alpine	60° 29' N	1.06145	11.52	11.58	2.27684	1.32816	10	10	1.00521	0.00519482	0.00522172	20	Hagvar, S., and K. Klanderud. 2009. Effect of simulated environmental change on alpine soil arthropods. Global Change Biology. 15:2972-2980.
94	Hale et al. 2011	Temp. Increase	Experimental warming	Total species richness in control pH of control temp. vs. increased temp.	Ectotherm	--	Experimental	Estimated from GetData	61	Marine	50°35'N	1.55787	36.13	47.73	10.3754	14.8251	5	5	1.32106	0.278437	0.035788	10	Hale, P., P. Calosi, L. McNeill, N. Miezkowska, and S. Widdicombe. 2011. Predicted levels of future ocean acidification and temperature rise could alter community structure and biodiversity in marine benthic communities. Oikos. 120:661-674.
95	Hankin et al. 2012	Nutrient addition	Addition of N or P	Diatom species richness in control vs. avg. of high and low nutrient addition	Producer	--	Experimental	Given	730	Estuary/Wetland	44° 62'N	1.60206	40	34.9	3.3	2.8	4	4	0.8725	-0.136393	0.00331074	8	Hankin, S.L., C.L. Weilhoefer, J.E. Kaldy, and T.H. DeWitt. 2012. Sediment diatom species and community response to nitrogen addition in Oregon (USA) estuarine tidal wetlands. Wetlands 32:1023-1031.
96	Hartley and Jones 2003	Nutrient Addition	Addition of N	Plant species richness	Producer	--	Experimental	Estimated from GetData	2190	Boreal	56° 56'N	1.25768	18.1	21.58	2.37588	5.9397	8	8	1.19227	0.175855	0.0116235	16	Hartley, S.E., and T.H. Jones. 2003. Plant diversity and insect herbivores: effects of environmental change in contrasting model systems. Oikos. 101:6-17.
97	Hassall et al. 2006	Land use change	Agriculture	Species richness in avg. of primary forest sites vs. avg. of orchard and palm plantation site	Ectotherm	--	Observational	Estimated from GetData	--	Tropical	04° 58'N	0.367356	2.33	1.92	0.380132	0.491935	5	5	0.824034	-0.193543	0.0184527	10	Hassall, M., D.T. Jones, S. Taiti, Z. Latipi, S.L. Sutton, and M. Mohammed. 2006. Biodiversity and abundance of terrestrial isopods along a gradient of disturbance in Sabah, East Malaysia. European Journal of Soil Biology 42:197-207
97	Hassall et al. 2006	Habitat Disturbance	Logging	Species richness in avg. of 2 primary forest sites vs. logged site.	Ectotherm	--	Observational	Estimated from GetData	--	Tropical	04° 58'N	0.367356	2.33	2.95	0.380132	0.402492	5	5	1.26609	0.235937	0.00904643	10	Hassall, M., D.T. Jones, S. Taiti, Z. Latipi, S.L. Sutton, and M. Mohammed. 2006. Biodiversity and abundance of terrestrial isopods along a gradient of disturbance in Sabah, East Malaysia. European Journal of Soil Biology 42:197-207
98	Hedja and Pysek, 2006	Invasive species	Invasion by Impatiens glandulifera	Native plant species richness	Producer	Producer	Observational	Given	--	Northern Temperate Forest	49° 15' N	0.963788	9.2	9	16.9794	15.884	30	30	0.978261	-0.0219789	0.217367	60	Hedja, M. and P. Pysek. 2006. What is the impact of Impatiens glandulifera on species diversity of invaded riparian vegetation. Biological Conservation 132(2):143-152.
99	Hejda et al. 2009	Invasive species	Invasion by Fallopia sachalinensis	Native plant species richness	Producer	Producer	Observational	Given	--	Boreal	50° 28'N	1.12385	13.3	1.8	15.4952	5.05964	10	10	0.135338	-1.99998	0.925858	20	Hejda, M., P.Pysek, and V. Jarosik. 2009. Impact of invasive plants on the species richness, diversity, and composition of invaded communities. Journal of Ecology. 97:393-403.
99	Hejda et al. 2009	Invasive species	Invasion by Fallopia japonica	Native plant species richness	Producer	Producer	Observational	Given	--	Boreal	50° 05'N	1.08279	12.1	3.3	11.068	8.85438	10	10	0.272727	-1.29928	0.803596	20	Hejda, M., P.Pysek, and V. Jarosik. 2009. Impact of invasive plants on the species richness, diversity, and composition of invaded communities. Journal of Ecology. 97:393-403.
99	Hejda et al. 2009	Invasive species	Invasion by F. x bohemica	Native plant species richness	Producer	Producer	Observational	Given	--	Boreal	49° 52'N	1.17026	14.8	5.4	23.0846	15.8114	10	10	0.364865	-1.00823	1.10063	20	Hejda, M., P.Pysek, and V. Jarosik. 2009. Impact of invasive plants on the species richness, diversity, and composition of invaded communities. Journal of Ecology. 97:393-403.
99	Hejda et al. 2009	Invasive species	Invasion by Heracleum mantegazzianum	Native plant species richness	Producer	Producer	Observational	Given	--	Boreal	50° 05'N	1.22272	16.7	7.4	14.2302	9.80306	10	10	0.443114	-0.813929	0.248102	20	Hejda, M., P.Pysek, and V. Jarosik. 2009. Impact of invasive plants on the species richness, diversity, and composition of invaded communities. Journal of Ecology. 97:393-403.
99	Hejda et al. 2009	Invasive species	Invasion by Rumex alpinus	Native plant species richness	Producer	Producer	Observational	Given	--	Boreal	50° 48'N	1.10037	12.6	7.7	7.90569	7.58947	10	10	0.611111	-0.492476	0.136517	20	Hejda, M., P.Pysek, and V. Jarosik. 2009. Impact of invasive plants on the species richness, diversity, and composition of invaded communities. Journal of Ecology. 97:393-403.
99	Hejda et al. 2009	Invasive species	Invasion by Aster novi-belgii	Native plant species richness	Producer	Producer	Observational	Given	--	Boreal	48° 44'N	1.14922	14.1	8.9	15.1789	19.9223	10	10	0.631206	-0.460124	0.616963	20	Hejda, M., P.Pysek, and V. Jarosik. 2009. Impact of invasive plants on the species richness, diversity, and composition of invaded communities. Journal of Ecology. 97:393-403.
99	Hejda et al. 2009	Invasive species	Invasion by Helianthus tuberosus	Native plant species richness	Producer	Producer	Observational	Given	--	Boreal	50° 58'N	1.1038	12.7	8	20.5548	15.4952	10	10	0.629921	-0.46216	0.637107	20	Hejda, M., P.Pysek, and V. Jarosik. 2009. Impact of invasive plants on the species richness, diversity, and composition of invaded communities. Journal of Ecology. 97:393-403.
99	Hejda et al. 2009	Invasive species	Invasion by Rudbeckia laciniata	Native plant species richness	Producer	Producer	Observational	Given	--	Boreal	50° 58'N	1.02531	10.6	6.9	8.22192	9.48683	10	10	0.650943	-0.429333	0.2492	20	Hejda, M., P.Pysek, and V. Jarosik. 2009. Impact of invasive plants on the species richness, diversity, and composition of invaded communities. Journal of Ecology. 97:393-403.
99	Hejda et al. 2009	Invasive species	Invasion by Solidago gigantea	Native plant species richness	Producer	Producer	Observational	Given	--	Boreal	50° 59'N	1.21484	16.4	12	21.1873	19.9223	10	10	0.731707	-0.312375	0.442527	20	Hejda, M., P.Pysek, and V. Jarosik. 2009. Impact of invasive plants on the species richness, diversity, and composition of invaded communities. Journal of Ecology. 97:393-403.
99	Hejda et al. 2009	Invasive species	Invasion by Imperatoria ostruthium	Native plant species richness	Producer	Producer	Observational	Given	--	Boreal	50° 48'N	1.15534	14.3	9.9	17.7088	8.22192	10	10	0.692308	-0.367725	0.22233	20	Hejda, M., P.Pysek, and V. Jarosik. 2009. Impact of invasive plants on the species richness, diversity, and composition of invaded communities. Journal of Ecology. 97:393-403.
99	Hejda et al. 2009	Invasive species	Invasion by Lupinus polyphyllus	Native plant species richness	Producer	Producer	Observational	Given	--	Boreal	50° 03'N	1.32428	21.1	16.4	7.27324	12.0167	10	10	0.777251	-0.251992	0.0655703	20	Hejda, M., P.Pysek, and V. Jarosik. 2009. Impact of invasive plants on the species richness, diversity, and composition of invaded communities. Journal of Ecology. 97:393-403.
99	Hejda et al. 2009	Invasive species	Invasion by Impatiens glandulifera	Native plant species richness	Producer	Producer	Observational	Given	--	Boreal	49° 52'N	1.03743	10.9	9.5	23.4009	24.0333	10	10	0.87156	-0.137471	1.1009	20	Hejda, M., P.Pysek, and V. Jarosik. 2009. Impact of invasive plants on the species richness, diversity, and composition of invaded communities. Journal of Ecology. 97:393-403.
99	Hejda et al. 2009	Invasive species	Invasion by Mimulus guttatus	Native plant species richness	Producer	Producer	Observational	Given	--	Boreal	49° 10'N	1.23553	17.2	17.1	23.4009	24.0333	10	10	0.994186	-0.00583092	0.382631	20	Hejda, M., P.Pysek, and V. Jarosik. 2009. Impact of invasive plants on the species richness, diversity, and composition of invaded communities. Journal of Ecology. 97:393-403.
100	Henderson and Naeth, 2005	Invasive species	Invasion by Agropyron cristatum (Crested wheatgrass)	Native vegetation species richness in native vs. invaded plots (avg of 4 groups)	Producer	Producer	Observational	Estimated from GetData	--	Grassland	50° 27'N	0.595496	3.94	3.24	1.69706	1.30108	8	8	0.822335	-0.195607	0.0433475	16	Henderson, D.C., and M.A. Naeth. 2005. Multi-scale impacts of crested wheatgrass invasion in mixed-grass prairie. Biological Invasions. 7:639-650.
101	Herrera and Dudley, 2003	Invasive species	Invasion by Arundo donax (Giant reed)	Average of aerial and ground-dwelling arthropod species richness in native vs. invaded plots at last sampling date	Ectotherm	Producer	Observational	Estimated from GetData	--	Northern Temperate Forest	38° 17'N	0.96426	9.21	7.54	1.92258	1.92258	3	3	0.818675	-0.200068	0.0361976	6	Herrera, A.M. and T.L. Dudley. 2003. Reduction of riparian arthropod abundance and diversity as a consequence of giant reed (Arundo donax) invasion. Biological Invasions. 5:167-177.
102	Hillebrand 2011	Temp. Increase	Experimental warming	Species richness in medium vs. warm site (at intermediate N:P)	Producer	--	Experimental	Estimated from GetData	49	Marine	54°19'N	0.752816	5.66	3.39	0	0.762102	3	3	0.59894	-0.512594	0.0168464	6	Hillebrand, H. 2011. Temperature mediates competitive exclusion and diversity in benthic microalgae under different N:P stoichiometry. Ecological Research. 26:533-539.
103	Hillebrand et al. 2000	Nutrient Addition	Addition of N or P	Species richness at average of 3 nutrient addition intensities	Ectotherm	--	Experimental	Estimated from GetData	23	Estuary/Wetland	54° 41'N	1.28421	19.24	21.29	4.24	3.92	16	16	1.10655	0.101246	0.00515415	32	Hillebrand, H., B. Worm, and H.K. Lotze. 2000. Marine microbenthic community structure regulated by nitrogen loading and grazing pressure. Marine Ecology Progress Series. 204:27-38.
104	Hogg and Daane 2013	Land-use change	Agriculture	Spider species richness in woodland vs. avg. of vineyards at 2 distances from woodland	Ectotherm	--	Observational	Estimated from GetData	--	Mediterranean	38° 35'N	1.09899	12.56	11	1.52561	4.17612	19	109	0.875796	-0.132622	0.00209884	128	Hogg, B.N. and K.M. Daane. 2013. Contrasting landscape effects on species diversity and invasion success within a predator community. Diversity and Distributions 19:281-293.
105	Holland-Clift et al. 2010	Invasive species	Invasion by Salix x rubens	Bird species richness in invaded vs. native plant transects	Endothern	Producer	Observational	Estimated from GetData	--	Mediterranean	37° 91'S	1.10483	12.73	6.86	1.4758	0.693181	5	5	0.538885	-0.618254	0.0047301	10	Holland-Clift, S., D.J. O'Dowd, and R. Mac Nally. 2010. Impacts of an invasive willow on riparian bird assemblages in south-eastern Australia. Austral Ecology 36:511-521
106	Hollebone and Hay, 2008	Invasive species	Invasion by Petrolisthes armatus (Green porcelain crab)	Native invertenbrate species richness at end of field experiment	Ectotherm	Ectotherm	Experimental	Estimated from GetData	84	Marine	32° 09' N	1.20194	15.92	16.2	2.0871	2.0871	10	10	1.01759	0.0174351	0.00337851	20	Hollebone, A.L. and M.E. Hay. 2008. An invasive crab alters interaction webs in a marine community. Biological Invasions 10:347-358.
106	Hollebone and Hay, 2008	Invasive species	Invasion by Petrolisthes armatus (Green porcelain crab)	Species richness of native invertebrate taxa at end of mesocosm experiment	Ectotherm	Ectotherm	Experimental	Estimated from GetData	84	Marine	32° 09' N	1.10551	12.75	12.68	2.6162	0.804984	5	5	0.99451	-0.00550532	0.00922682	10	Hollebone, A.L. and M.E. Hay. 2008. An invasive crab alters interaction webs in a marine community. Biological Invasions 10:347-358.
107	Holmstrup et al. 2012	Temperature increase	Experimental warming	Enchytraeid species richness in warmed vs. ambient temp at Wales site	Ectotherm	--	Experimental	Estimated from GetData	4745	Grassland	53°04'N	0.499687	3.16	4.45	0.623538	0.69282	3	3	1.40823	0.342332	0.0210585	6	Holmstrup, M., J.G. Sorensen, K. Maraldo, I.K. Schmidt, S. Mason, A. Tietema, A.R. Smith, B. Emmett, R.M. Schmelz, T. Bataillon, C. Beier, and B.K. Ehlers. 2012. Increased frequency of drought reduces species richness of enchytraeid communities in both wet and dry heathland soils. Soil Biology and Biochemistry 53:43-49.
107	Holmstrup et al. 2012	Temperature increase	Experimental warming	Enchytraeid species richness in warmed vs. ambient temp at Netherlands site	Ectotherm	--	Experimental	Estimated from GetData	4745	Grassland	52°26'N	0.426511	2.67	2.33	0.69282	0.710141	3	3	0.872659	-0.13621	0.0534078	6	Holmstrup, M., J.G. Sorensen, K. Maraldo, I.K. Schmidt, S. Mason, A. Tietema, A.R. Smith, B. Emmett, R.M. Schmelz, T. Bataillon, C. Beier, and B.K. Ehlers. 2012. Increased frequency of drought reduces species richness of enchytraeid communities in both we
107	Holmstrup et al. 2012	Temperature increase	Experimental warming	Enchytraeid species richness in warmed vs. ambient temp at Denmark site	Ectotherm	--	Experimental	Estimated from GetData	4745	Grassland	56°13'N	0.1959	1.57	1.22	0.69282	0.710141	3	3	0.77707	-0.252225	0.177851	6	Holmstrup, M., J.G. Sorensen, K. Maraldo, I.K. Schmidt, S. Mason, A. Tietema, A.R. Smith, B. Emmett, R.M. Schmelz, T. Bataillon, C. Beier, and B.K. Ehlers. 2012. Increased frequency of drought reduces species richness of enchytraeid communities in both we
108	Horner-Devine et al. 2003	Land use change	Agriculture	Species richness in reserve plots and coffee plantation plots	Ectotherm	--	Observational	Estimated from GetData	--	Tropical	09° 47'N	1.60314	40.1	43.56	6.49519	9.97661	3	12	1.08628	0.082763	0.0131166	15	Horner-Devine, M.C., G.C. Daily, P.R. Ehrlich, and C.L. Boggs. 2003. Countryside biogeography of tropical butterflies. Conservation Biology. 17:168-177.
109	Houston and Duivenvoorden, 2002	Invasive species	Invasion by Hymenachne amplexicaulis (Pasture grass)	Invert family richness in average of native and invasive sampling sites	Ectotherm	Producer	Observational	Given	--	Freshwater	23° 19'S	1.33846	21.8	25.27	2.6	3.7	12	12	1.15917	0.147708	0.0029719	24	Houston, W.A., and L.J. Duivenvooden. 2002. Replacement of littoral native vegetation with the ponded pasture grass Hymenachne amplexicaulis: effects on plant, macroinvertebrate and fish biodiversity of backwaters in the Fitzroy River, Central Queensland,
109	Houston and Duivenvoorden, 2002	Invasive species	Invasion by Hymenachne amplexicaulis (Pasture grass)	Species richness of native aquatic plants in average of native and invasive sampling sites	Producer	Producer	Observational	Given	--	Freshwater	23° 19'S	0.954243	9	5	1	0	3	3	0.555556	-0.587787	0.00411523	6	Houston, W.A., and L.J. Duivenvooden. 2002. Replacement of littoral native vegetation with the ponded pasture grass Hymenachne amplexicaulis: effects on plant, macroinvertebrate and fish biodiversity of backwaters in the Fitzroy River, Central Queensland,
109	Houston and Duivenvoorden, 2002	Invasive species	Invasion by Hymenachne amplexicaulis (Pasture grass)	Native fish species richness in average of native and invasive sampling sites	Ectotherm	Producer	Observational	Given	--	Freshwater	23° 19'S	0.60206	4	2.3	2.82843	4.24264	8	8	0.575	-0.553385	0.487831	16	Houston, W.A., and L.J. Duivenvooden. 2002. Replacement of littoral native vegetation with the ponded pasture grass Hymenachne amplexicaulis: effects on plant, macroinvertebrate and fish biodiversity of backwaters in the Fitzroy River, Central Queensland,
110	Hoyle and Gilbert, 2004	Habitat Disturbance	Fragmentation	Log species richness in connected vs. insulur habitat	Ectotherm	--	Experimental	Estimated from GetData	180	Boreal	53° 07'N	0.507856	3.22	3.38	0.08	0.08	4	4	1.04969	0.0484943	0.000294366	8	Hoyle, M., and F. Gilbert. 2004. Species richness of moss-landscapes unaffected by short-term fragmentation. 105:359-367.
111	Hoyle and Harborne, 2005	Habitat Disturbance	Fragmentation	Total microarthtopod species richness (ln) in mainland vs. island treatments (average of 1 and 2 units of area)	Ectotherm	--	Experimental	Estimated from GetData	180	Boreal	53° 06'N	0.509203	3.23	3.36	0.169706	0.226274	8	8	1.04025	0.0394588	0.000911956	16	Hoyle, M., and A.R. Harborne. 2005. Mixed effects of habitat fragmentation on species richness and community structure in a microarthropod microecosystem. Ecological Entomology. 30:684-691.
112	Huang et al. 2013	Nutrient addition	Addition of N or P	Diatom species richness in ambient and nutrient enriched treatments	Producer	--	Experimental	Estimated from GetData	56	Estuary/Wetland	31°25'N	1.62284	41.96	39.11	1.73914	4.36009	6	6	0.932078	-0.0703386	0.00235772	12	Huang, D., T. Chu, Q. Sheng, J. Chen, and J. Wu. 2013. Variable bottom-up and top-down effects on diversity of different prey assemblages in an estuarine saltimarsh. Marine Ecology Progress Series 472:15-25.
112	Huang et al. 2013	Nutrient addition	Addition of N or P	Nematode species richness in ambient and nutrient enriched treatments	Ectotherm	--	Experimental	Estimated from GetData	56	Estuary/Wetland	31°25'N	1.13577	13.67	13.5	2.03308	2.03308	6	6	0.987564	-0.012514	0.00746651	12	Huang, D., T. Chu, Q. Sheng, J. Chen, and J. Wu. 2013. Variable bottom-up and top-down effects on diversity of different prey assemblages in an estuarine saltimarsh. Marine Ecology Progress Series 472:15-25.
113	Huberty et al. 1998	Nutrient Addition	Addition of N	Species density in final year	Producer	--	Experimental	Estimated from GetData	2555	Northern Temperate Forest	42° 24'N	1.11926	13.16	12.81	4.36009	2.03308	6	6	0.973404	-0.0269558	0.022493	12	Huberty, L.A., K.L. Gross, and C.J. Miller. 1998. Effects of nitrogen addition on successional dynamics and species diversity in Michigan old-fields. Journal of Ecology. 86:794-803
114	Hudson and Henry 2010	Temp. Increase	Experimental warming	Species richness in final sampling year	Producer	--	Experimental	Given	5475	Arctic	78°53'N	1.1959	15.7	16.4	5.51543	5.9397	18	18	1.04459	0.0436206	0.0141436	36	Hudson, J.M.G., and G.H.R. Henry. 2010. High Arctic plant community resists 15 years of climate warming. Journal of Ecology. 98:1035-1041.
115	Hughes et al. 2002	Habitat Disturbance	Reduction in habitat size	Species richness in average of zero and low complexity beds vs. high complexity beds	Ectotherm	--	Observational	Estimated from GetData	--	Marine	41° 44'N	0.899821	7.94	4.42	1.85203	2.96985	28	72	0.556675	-0.585774	0.00821345	100	Hughes, J.E., L.A. Deegan, J.C. Wyda, M.J. Weaver, and A.Wright. 2002. The effet of eelgrass habitat loss on estuarine fish communities of Southern New England. Estuaries 25:235-249.
116	Husa et al. 2008	Invasive species	Invasion by Heterosiphonia japnica (Pacific red alga)	Macroalgal species richness in average of non-invaded/rarely invaded sites vs. invaded sites in final sampling year.	Producer	Producer	Observational	Estimated from GetData	--	Marine	61° 50'N	1.5945	39.31	37.01	9.24	4.07427	9	13	0.941491	-0.0602908	0.00707119	22	Husa, V., K. Sjotun, N. Brattenborg, and T.E. Lein. 2008. Changes of macroalgal biodiversity in sublittoral sites in Southwest Norway: impact of an introduced species or higher temperature? Marine Biology Research. 4:414-428.
117	Ishitani et al. 2003	Land use change	Human development	Species richness in rural area (forested) and avg. of urban and suburban areas	Ectotherm	--	Observational	Given	--	Northern Temperate Forest	34° 23'N	1.19728	15.75	11.63	2.24	1.96	4	4	0.738413	-0.303252	0.0121574	8	Ishitani, M., D.J. Kotze, and J. Niemela. 2003. Changes in carabid beetles assemblages across an urban-rural gradient in Japan. Ecography 26:481-489.
118	Ives et al. 2013	Land-use change	Urbanization	Ant species richness in rural vs. urban sites	Ectotherm	--	Observational	Given	--	Southern Temperate Forest	33° 37'S	1.26717	18.5	15.8	7.3	2.7	60	60	0.854054	-0.157761	0.00308178	120	Ives, C.D., M.P. Taylor, D.A. Nipperess, and G.C. Hose. 2013. Effect of catchment urbanization on ant diversity in remnant riparian corridors. Landscape and Urban Planning 110:1550163.
119	Jackson, 2005	Invasive species	Invasion by Cenchrus ciliaris	Native species richness in invaded vs. uninvaded sites at largest spatilal scale (64m2)	Producer	Producer	Observational	Given	`--	Savanna	22° 05'S	1.60206	40	21	11.1	5.2915	9	7	0.525	-0.644357	0.0176265	16	Jackson, J. 2005. Is there a relationship between herbaceous species richness and buffel grass (Cenchrus ciliaris)? Austral Ecology. 30:505-517.
120	Jager et al. 2007	Invasive species	Invasion by Cinchona pubescens	Plant species richness in avg. of 2 outer vs. inner sites	Producer	Producer	Observational	Given	--	Tropical	00° 15'S	0.914872	8.22	5.76	0.767268	0.767268	7	7	0.70073	-0.355633	0.00377951	14	Jager, H., A. Tye, and I. Kowarik. 2007. Tree invasion in naturally treeless environments: Impacts of quinine (Cinchona pubescans) trees on native vegetation in Galapagos. Biological Conservation. 140:397-307.
121	Johnson et al. 2013	Land-use change	Agriculture	Vertebrate (amphibian and reptile) species richness in natural vs. agriculture site	Ectotherm	--	Observational	Estimated from GetData	--	Estuary/Wetland	39° 05'N	0.267172	1.85	1.04	1.33866	1.33866	70	70	0.562162	-0.575965	0.0311486	140	Johnson, P.T.J., J.T. Hoverman, V.J. McKenzie, A.R. Blaustein, and K.L.D. Richgels. 2013. Urbanization and wetland communities: applying metacommunitiy theory to understand the local and landscape effects. Journal of Applied Ecology 50:34-42.
121	Johnson et al. 2013	Land-use change	Urbanization	Vertebrate (amphibian and reptile) species richness in natural vs. urban site	Ectotherm	--	Observational	Estimated from GetData	--	Estuary/Wetland	39° 05'N	0.267172	1.85	0.62	1.33866	1.17132	70	70	0.335135	-1.09322	0.0584685	140	Johnson, P.T.J., J.T. Hoverman, V.J. McKenzie, A.R. Blaustein, and K.L.D. Richgels. 2013. Urbanization and wetland communities: applying metacommunitiy theory to understand the local and landscape effects. Journal of Applied Ecology 50:34-42.
121	Johnson et al. 2013	Land-use change	Agriculture	Invertebrate (crayfish, mollus, insect) species richness in natural vs. agriculture site	Ectotherm	--	Observational	Estimated from GetData	--	Estuary/Wetland	39° 05'N	0.811575	6.48	5.55	2.67731	2.59365	70	70	0.856481	-0.154923	0.00555853	140	Johnson, P.T.J., J.T. Hoverman, V.J. McKenzie, A.R. Blaustein, and K.L.D. Richgels. 2013. Urbanization and wetland communities: applying metacommunitiy theory to understand the local and landscape effects. Journal of Applied Ecology 50:34-42.
121	Johnson et al. 2013	Land-use change	Urbanization	Invertebrate (crayfish, mollus, insect) species richness in natural vs. urban site	Ectotherm	--	Observational	Estimated from GetData	--	Estuary/Wetland	39° 05'N	0.811575	6.48	4.45	2.67731	2.92831	70	70	0.686728	-0.375816	0.00862474	140	Johnson, P.T.J., J.T. Hoverman, V.J. McKenzie, A.R. Blaustein, and K.L.D. Richgels. 2013. Urbanization and wetland communities: applying metacommunitiy theory to understand the local and landscape effects. Journal of Applied Ecology 50:34-42.
122	Jones and Thornber, 2010	Invasive species	Invasion by Codium fragile and Grateloupia turuturu	Epiphyte species richness at last sampling date in average of native host species vs. average of invasive host species	Producer	Producer	Observational	Estimated from GetData	--	Marine	41° 34'N	0.544068	3.5	4.73	3.3541	3.75659	20	20	1.35143	0.301162	0.0774565	40	Jones, E., and C.S. Thornber. 2010. Effects of habitat-modifying invasive macroalgae on epiphytic algal communities. Marine Ecology Progress Series. 400:87-100.
123	Jonsdottir et al. 2005	Temp. Increase	Experimental warming	Species richness at 2nd sampling occasion in avg. of 2 sites	Producer	--	Experimental	Given	1460	Alpine	64°17'N	0.951823	8.95	9.05	2.52982	1.89737	10	10	1.01117	0.0111112	0.0123852	20	Jonsdottir, I., B. Magnusson, J. Gudmundsson, A. Elmarsdottir, and H. Hjartarson. 2005. Variable sensitivity of plant communities in Iceland to experimental warming. Global Change Biology. 11:553-563.
124	Joshi et al. 2006	Habitat Disturbance	Fragmentation	Species richness of plant species at end of experiment	Producer	--	Experimental	Given	2555	Grassland	47° 28'N	1.55425	35.83	35.52	53.174	55.1139	12	12	0.991348	-0.00868961	0.384166	24	Joshi, J., P.Stoll, H.P. Rusterholz, B. Schmid, C. Dolt, and B. Baur. 2006. Small-scale experimental habitat fragmentation reduces colonization rates in species-rich grasslands. Oecologia. 148:144-152.
125	Kardol et al. 2011	Temp. Increase	Experimental warming	Total species richness at last sampling date	Ectotherm	--	Experimental	Estimated from GetData	1825	Northern Temperate Forest	35°54'N	0.846955	7.03	5.97	3.5507	1.07387	3	3	0.849218	-0.16344	0.0958202	6	Kardol, P., W.N. Reynolds, R.J. Norby, and A.T. Classen. 2011. Climate change effects on soil microarthropod abundance and community structure. Applied Soil Ecology. 47:37-44
126	Kaur et al. 2012	Species invasion	Invasion by Prospis juliflora	Plant species richness in avg. of all invaded vs. uninvaded sites in India	Producer	Producer	Observational	Estimated from GetData	--	Tropical	27° 01'N	0.964731	9.22	3.7	1.92899	2.34009	10	10	0.401302	-0.913042	0.0443772	20	Kaur, R., W.L. Gonzales, L.D. Llambi, P.J. Soriano, R.M. Callaway, M.E. Rout, T.J. Gallaher, and Inderjit. 2012. Community impacts of Prospis juliflora invasion: Biogeographic and congeneric comparisons. PLoS One 7(9):e44966.
127	Khanaposhtani et al. 2013	Habitat disturbance	Logging	Bird species richness in treated vs. untreated stands	Endothern	--	Observational	Given	--	Northern Temperate Forest	36° 40'N	0.671173	4.69	3.09	0.03	0.03	50	50	0.658849	-0.417261	2.70352e-06	100	Khanaposhtani, M.G., M. Kaboli, M. Karami, V. Etemad, and S. Baniasadi. 2013. Effects of logged and unlogged forest patches on avifaunal diversity. Environmental Management 51:750-758.
128	Kitahara and Sei 2001	Land use change	Agriculture/golf course	Butterfly richness in semi-natural sites vs. human changed sites	Ectotherm	--	Observational	Given	--	Northern Temperate Forest	36° 13'N	1.45743	28.67	17.33	2.07846	6.51251	3	3	0.604465	-0.503412	0.0488256	6	Kitahara, M., and K. Sei. 2001. A comparison of the diversity and structure of butterfly communities in semi-natural and human-modified grassland habitats at the foot of Mt. Fuji, central Japan.
129	Klanderud and Totland, 2005	Temp. Increase	Experimental warming	Plant species richness in final year of sampling (2003)	Producer	--	Experimental	Given	1460	Alpine	60°36'N	1.5563	36	34.1	8.22192	5.37587	10	10	0.947222	-0.0542216	0.00770141	20	Klanderlund, K. and Totland, O. 2005. Simulated climate change altered dominance hierarchies and diversity of an apline biodiversity hotspot. Ecology 86(8):2047-2054.
129	Klanderud and Totland, 2005	Nutrient Addition	Addition of N or P	Plant species richness in final year of sampling (2003)	Producer	--	Experimental	Given	1460	Alpine	60° 05'N	1.5563	36	37.3	8.22192	6.95701	10	10	1.03611	0.0354744	0.00869484	20	Klanderlund, K. and Totland, O. 2005. Simulated climate change altered dominance hierarchies and diversity of an apline biodiversity hotspot. Ecology 86(8):2047-2054.
130	Klanderud and Totland, 2007	Temp. Increase	Experimental warming	Vascular plant species richness in plots with no seedlings added	Producer	--	Experimental	Estimated from GetData	1460	Alpine	60°36'N	1.21085	16.25	14.75	5.3033	3.4	2	4	0.907692	-0.0968498	0.066538	6	Klanderud, K., and O. Totland. 2007. The relative role of dispersal and local interactions for alpine plant community diversity under simluated climate warming. Oikos. 116:1279-1288.
131	Klein et al. 2004	Temp. Increase	Experimental warming	Plant species richness at end of experiment	Producer	--	Experimental	Estimated from GetData	1460	Alpine	37°37'N	1.54283	34.9	26.04	2.68	2.68	4	4	0.746132	-0.292853	0.00412227	8	Klein, J.A., J. Harte, and X. Zhao. 2004. Experimental warming causes large and rapid species loss, dampened by simulated grazing, on the Tibetan Plateau. Ecology Letters 7:1170-1179.
132	Krushelnycky and Gillespie, 2008	Invasive species	Invasion by Linepithema humile (Argentine ant) and Pheidole megacephala (Big-headed ant)	Species richness of native arthopods average across 5 invaded vs. uninvaded sites	Ectotherm	Ectotherm	Observational	Given	--	Tropical	20° 43'N	1.16077	14.48	9.36	2.6	1.98	5	5	0.646409	-0.436323	0.0153979	10	Krushelnycky, P.D., and R.G. Gillespie. 2008. Compositional and functional stability of arthropod communities in the face of ant invasions. Ecological Applications. 18(6):1547-1562.
133	Lake et al. 2010	Land use change	Agriculture	Invert taxa richness averaged across 4 functional groups in the waterbodies of forested vs. agricultural sites	Ectotherm	--	Observational	Given	--	Freshwater	37° 28'S	0.689087	4.8875	4.4725	2.13	1.78	5	5	0.91509	-0.0887334	0.0696642	10	Lake, P.S., J.R. Thomson, H. Lada, R. Mac Nally, D. Reid, J. Stanaway, and A.C. Taylor. 2010. Diversity and distribution of macroinvertebrates in lentic habitats in massively altered landscapes in south-eastern Australia. Diversity and Distributions 16:713-724.
134	Lambrinos, 2000	Invasive species	Invasion by Cortaderia jubata	Total native plant species richness	Producer	Producer	Observational	Given	--	Mediterranean	34° 41'N	1.64542	44.2	32.45	3.26	2.16	5	5	0.734163	-0.309024	0.00197413	10	Lambrinos, J.G. 2000. The impact of the invasive alien grass Cortaderia jubata (Lemoine) Stapf on an endangered mediterranean-type shrubland in California. Diversity and Distributions. 6:217-231.
135	Leidner et al. 2010	Habitat Disturbance	Reduction in habitat size	Butterfly species richness in year 3 (average of 3 fragment sizes)	Ectotherm	--	Experimental	Estimated from GetData	1080	Tropical	3° 07'S	1.77815	60	70.3	12.91	14.33	11	11	1.17167	0.158427	0.00798616	22	Leidner, A.K., N.M. Haddad, and T.E. Lovejoy. 2010. Does tropical forest fragmentation increase long-term variability of butterfly communities. Plos One5(3):e9534
136	Lewandowska et al. 2012	Temperature increase	Experimental warming	Phytoplankton species richness in final year for ambient and elevated temp. treatments	Producer	--	Experimental	Estimated from GetData	365	Marine	54°37'N	1.22194	16.67	16.77	0.452548	0.763675	2	2	1.006	0.00598088	0.00140536	4	Lewandowska, A.M., P. Breithaupt, H. Hillebrand, H.G. Hoppe, K. Jurgens, and U. Sommer. Responses of primary productivity to increased temperature and phytoplankton diversity. Journal of Sea Research 72:87-93.
137	Lindberg and Persson, 2004	Nutrient Addition	Addition of N	Species richness in avg. of oribatida and collembola in avg. of liquid and solid fertilisation treatments	Ectotherm	--	Experimental	Given	4745	Boreal	64° 07' N	1.31702	20.75	21.68	2.3	3.1	4	4	1.04482	0.0438439	0.00818302	8	Lindberg, N. and T. Persson. 2004. Effects of long-term nutrient fertilisation and irrigation on the microarthropod community in a boreal Norway spruce stand. Forest Ecology and Management 188:125-135.
138	Lindo et al. 2012	Temperature increase	Increase in temperature	Avg. of 4 microarthropod species richness in ambient vs. inner OTC treatment	Ectotherm	--	Experimental	Estimated from GetData		Boreal	54° 48'N	-0.356547	0.44	0.7	0.08	0.07	8	8	1.59091	0.464306	0.00538223	16	Lindo, Z., J. Whiteley, and A. Gonzalez. 2012. Traits explain community disassembly and trophic contraction following experimental environmental change. Global Change Biology 18:2448-2547.
139	Lindsay and French, 2006	Invasive species	Invasion by Chrysanthemoides monilifera	Invert taxa richness in avg of 5 sites	Ectotherm	Producer	Observational	Estimated from GetData	--	Mediterranean	32° 46'S	-1.37675	0.042	0.051	0.006	0.01	4	4	1.21429	0.194156	0.0147137	8	Lindsay, E.A., and K. French. 2006. The impact of the weed Chrysanthemoides monilifera ssp. rotundata on coastal leaf litter invertebrates. Biological Invasions. 8:177-192.
140	Lloret et al. 2003	Temp. Increase	Experimental warming	Species richness of seedlings less than one year old in the final year	Producer	--	Experimental	Estimated from GetData	140	Mediterranean	41°18'N	0.984977	9.66	9.33	3.56802	2.73664	3	3	0.965839	-0.0347586	0.0741539	6	Lloret, F., Penuelas, J., and Estiarte M. 2004. Experimental evidence of reduced diversity of seedlings due to climate modification in a Mediterranean-type community. Global Change Biology. 10: 248-258.
141	Lu et al. 2010	Nutrient Addition	Addition of N	Species richness in avg of 3 nutrient treatments in final sampling year	Producer	--	Experimental	Estimated	1825	Tropical	23° 10'N	0.916454	8.25	2.47	1.24708	1.57617	3	3	0.299394	-1.206	0.143351	6	Lu X., J. Mo, F.S. Gilliam, G. Zhou and Y. Fang. 2010. Effects of experimental nitrogen additions on plant diversity in an old-growth tropical forest. Global Change Biology 16: 2688-2700.
142	MacGregor-Fors et al. 2010	Invasive species	Invasion by Passer domesticus (House sparrow)	Native species richness	Endothern	Endotherm	Observational	Given	--	Tropical	19° 33'N	1.53148	34	23	16.8866	21.0924	10	10	0.676471	-0.390866	0.108767	20	MacGregor-Fors, I., L. Morales-Perez, J. Quesada, and J.E. Schondube. 2010. Relationship between the presence of House Sparrows (Passer domesticus) and Neotropical bird community structure and diversity. Biological Invasions. 12:87-96.
143	Macreadie et al. 2009	Habitat Disturbance	Reduction in habitat size	Fish species richness on last sampling date	Ectotherm	--	Experimental	Estimated	30	Marine	38° 07'S	1.02694	10.64	9.71	1.81865	1.59349	3	3	0.912594	-0.0914642	0.0187157	6	Macreadie, P.I., J.S. Hindell, G.P. Jenkins, R.D. Connolly, and M.J. Keough. 2009. Fish responses to experimental fragmentation of seagrass habitat. Conservation Biology 23(3):644-652.
144	Magura et al. 2004	Land use change	Human development	Species richness in rural area (forested) and avg. of urban and suburban areas	Ectotherm	--	Observational	Estimated from GetData	--	Northern Temperate Forest	47° 32'N	0.765669	5.83	5.52	2.52982	2.52982	40	40	0.946827	-0.0546391	0.00995842	80	Magura, T., B. Tothmeresz, and T. Molnar. 2004. Changes in carabid beetles assemblages along an urbanization gradient in the city of Debrecen, Hungary. Landscape Ecology 19:747-759.
145	Magura et al. 2009	Land use change	Human development	Species richness in rural area (forested) and avg. of urban and suburban areas	Ectotherm	--	Observational	Given	--	Northern Temperate Forest	50° 03'N	1.43489	27.22	26.83	8.25	8.37	9	9	0.985672	-0.0144313	0.0210203	18	Magura, T., G.L. Lovei, and B. Tothmeresz. 2009. Does urbanization decrease diversity in ground beetle assemblages? Global Ecology and Biogeography 19:16-26.
146	Magura et al. 2010	Land use change	Human development	Species richness in rural area (forested) and avg. of urban and suburban areas	Ectotherm	--	Observational	Estimated from GetData	--	Northern Temperate Forest	47° 32'N	0.574031	3.75	5.61	0.5	1.18	4	4	1.496	0.402795	0.015505	8	Magura, T., R. Horvath, and B. Tothmeresz. 2010. Effects of urbanization on ground-dwelling spiders in forest patches, in Hungary. Landscape Ecology 25:621-629.
147	Marchante et al. 2003	Invasive species	Invasion by Acacia longifolia	Native plant species richness in invaded vs. uninvaded sites averaged across 4 seasons in avg. of 3 sites	Producer	Producer	Observational	Estimated from GetData	--	Desert	42° 10'N	1.01953	10.46	8.99	2.04124	2.69444	6	6	0.859465	-0.151446	0.0213186	12	Marchante, H., E. Marchante, and H. Freitas. 2003. Invasion of the Portuguese dune ecosystems by the exotic species Acacia longifolia (Andrews) Willd: effects at the community level. Plant Invasions: Ecological Threats and Management Solutions: 75-85.
148	Maron et al. 2006	Nutrient Addition	Addition of N or P	Avg. plant species richness in low and high nutrient treatments at last sampling date	Producer	--	Experimental	Estimated from GetData	730	Boreal	54° 00'N	1.03902	10.94	8.26	1.22474	1.61666	6	6	0.755027	-0.281001	0.00847335	12	Maron, J.L., J.A., Estes, D.A. Croll, E.M. Danner, S.C. Elmendorf, and S.L. Buckelew. An introducer predator alters Aluetian Island plant communities by thwarting nutrient subsidies. Ecological Monographs 76(1):3-24.
148	Maron et al. 2006	Invasive species	Invasion by Arctic foxes	Seabird species richness in fox-free vs. fox-infested islands	Endothern	Endotherm	Observational	Given	--	Boreal	54° 00'N	1.14613	14	9	5.7	4.8	9	9	0.642857	-0.441833	0.0500233	18	Maron, J.L., J.A., Estes, D.A. Croll, E.M. Danner, S.C. Elmendorf, and S.L. Buckelew. An introducer predator alters Aluetian Island plant communities by thwarting nutrient subsidies. Ecological Monographs 76(1):3-24.
149	Martin 1999	Invasive species	Invasion by Acer platanoides (Norway maple)	Sapling species richness under invasive vs. native plants	Producer	Producer	Observational	Given	--	Northern Temperate Forest	42° 26'N	0.414973	2.6	0.7	1.85903	0.697137	15	15	0.269231	-1.31219	0.100205	30	Martin, P.H. 1999. Norway Maple (Acer platanoides) invasion of a natural forest stand: understory consequence and regeneration pattern. Biological Invasions. 1:215-222.
150	Martin and Murray 2013	Species invasion	Invasion by Chrysanthemoides monilifera (Bitou bush)	Reptile species richness in native vs. invaded sites at last sampling date	Ectotherm	Producer	Observational	Estimated from GetData	--	Southern Temperate Forest	33° 56'S	-0.568636	0.27	0.45	0.223607	0.069282	5	3	1.66667	0.510826	0.145075	8	Martin, L.J., and B.R. Murray. 2013. A preliminary assessment of the response of a native reptile assemblage to spot-spraying invasive Bitou Bush with glyphosate herbicide. Ecological Management and Restoration 14(1):59-62.
151	Mason and French, 2008	Invasive species	Invasion by Chrysanthemoides monilifera (Bitou bush)	Avg. of native climber/graminoid/herb/shrub species richness	Producer	Producer	Observational	Estimated from GetData	--	Mediterranean	28° 25'S	0.848343	7.0525	3.2225	5.0422	3.1543	22	22	0.45693	-0.783225	0.0667854	44	Mason, T.J., and K. French. 2008. Impacts of a woody invader vary in different vegetation communities. Diversity and Distributions. 14:829-838.
152	McGlynn, 2009	Invasive species	Invasion by Lythrum salicaria	Species richness in L. salicaria sites vs. uninvaded	Producer	Producer	Observational	Estimated from GetData	--	Wetland	41° 12'N	0.41162	2.58	3.12	0.244949	0.244949	6	6	1.2093	0.190044	0.0025296	12	McGlynn, C.A. 2009. Native and invasive plant interactions in wetlands and the minimal role of invasiveness. Biological Invasions. 11:1929-1939.
152	McGlynn, 2009	Invasive species	Invasion by Phragmites australis	Species richness in P. australis sites vs. uninvaded	Producer	Producer	Observational	Estimated from GetData	--	Wetland	41° 12'N	0.41162	2.58	1.6	0.244949	0.293939	6	6	0.620155	-0.477786	0.00712731	12	McGlynn, C.A. 2009. Native and invasive plant interactions in wetlands and the minimal role of invasiveness. Biological Invasions. 11:1929-1939.
153	McKee et al. 2002	Nutrient Addition	Addition of N or P	Cladoceran species richness	Ectotherm	--	Experimental	Estimated from GetData	730	Freshwater	53° 24'N	0.835056	6.84	5.85	0.78	0.72	4	4	0.855263	-0.156346	0.00703798	8	McKee, D., D. Atkinson, S. Collings, J. Eaton, I. Harvey, T. Heyes, K. Hatton, D. Wilson, and B. Moss. 2002. Macrozooplankter responses to simulated climate warming in experimental freshwater microcosms. Freshwater Biology. 47:1557-1570.
154	McLaren and Turkington, 2011	Nutrient Addition	Addition of N or P	Average of graminoid and forb species richness	Producer	--	Experimental	Estimated from GetData	2555	Boreal	61° 04'N	0.523746	3.34	3.4	0.31305	0.31305	5	5	1.01796	0.0178046	0.00345247	10	McLaren, J.R., and R. Turkington. 2011. Biomass compensation and plant responses to 7 years of plant functional group removals. Journal of Vegetation Science. 22:503-515.
155	Mealor et al. 2004	Invasive species	Invasion by Acropltilon repens	Native plant species richness in average of 4 sites invaded by Acropltilon repens	Producer	Producer	Observational	Given	--	Grassland	43° 48'N	0.845098	7	6.4	1.24	1.9	4	4	0.914286	-0.0896122	0.0298786	8	Mealor, B.A., A.L. Hild, and N.L. Shaw. 2004. Native plant community composition and genetic diversity associated with long-term weed invasions. Western North American Naturalist 64:503-513.
155	Mealor et al. 2004	Invasive species	Invasion by Cardaria draba	Native plant richness in average of 4 sites invaded by Cardaria draba	Producer	Producer	Observational	Given	--	Grassland	43° 48'N	0.886491	7.7	6.3	2.44	1.76	4	4	0.818182	-0.200671	0.0446149	8	Mealor, B.A., A.L. Hild, and N.L. Shaw. 2004. Native plant community composition and genetic diversity associated with long-term weed invasions. Western North American Naturalist 64:503-513.
156	Meffin et al. 2010	Invasive species	Invasion by Hieracium lepidulum	Native species richness at end of field experiment in average of 6 sites	Producer	Producer	Experimental	Given	2190	Northern Temperate Forest	43° 10'S	0.74935	5.615	5.335	2.23019	1.38241	21	21	0.950134	-0.0511527	0.0107095	42	Meffin, R., A.L. Miller, P.E. Hulme, and R.P. Duncan. 2010. Experimental introduction of the alien plant Hieracium lepidulum reveals no significant impact on Montane plant communities in New Zealand. Diversity and Distributions. 16:804-815.
157	Meijer et al. 2011	Land use change	Agriculture	Arthropod richness in native forest vs. average of semi-natural pasture and intense pasture	Ectotherm	--	Observational	Given	--	Northern Temperate Forest	38° 42'N	1.19866	15.8	10.4	1.8	1.8	4	4	0.658228	-0.418204	0.0107336	8	Meijer, S.S., R.J. Whittaker, and P.A.V. Borges. 2011. The effects of land-use change on arthropod richness and abundance on Santa Maria Island (Azores): unmanaged plantations favour endemic beetles. Journal of Insect Conservation 15:505-522.
157	Meijer et al. 2011	Invasive species	Invasion by Cryptomeria japonica	Native arthropod species richness in native vs. exotic forest	Ectotherm	Producer	Observational	Given	--	Northern Temperate Forest	38° 43'N	1.19866	15.8	14	1.8	2.2	4	4	0.886076	-0.120953	0.00941814	8	Meijer, S.S., R.J. Whittaker, and P.A.V. Borges. 2011. The effects of land-use change on arthropod richness and abundance on Santa Maria Island (Azores): unmanaged plantations favour endemic beetles. Journal of Insect Conservation 15:505-522.
158	Michiels and Traunspurger 2005	Nutrient Addition	Addition of N or P	Species richness	Ectotherm	--	Experimental	Given	730	Freshwater	51° 02'N	0.919078	8.3	13.2	8.27345	9.16788	5	5	1.59036	0.463961	0.295199	10	Michiels, I.C., and W. Traunspurger. 2005. Impact of resource availability on species composition and diversity in freshwater nematodes. Oecologia 142:98-103.
159	Minden et al. 2010	Invasive species	Invasion by Hedychium gardnerianum (Kahili ginger)	Total native plant species richness averaged across 5 natural sites vs. 5 invaded sites	Producer	Producer	Observational	Given	--	Tropical	19° 23'N	1.57749	37.8	19.4	5.76906	3.3541	5	5	0.513228	-0.667036	0.0106369	10	Minden, V., K.J. Hennenberg, S. Poremski, and H.J. Boehmer. 2010. Invasion and management of alien Hedychium gardnerianum alter plant species composition of a montane rainforest on the island of Hawai'i. Plant Ecology 206:321-333.
160	Miserendino et al. 2008	Land use change	Human development	Species richness in natural vs. urban areas averaged across 3 sites	Ectotherm	--	Observational	Estimated from GetData	--	Freshwater	41° 46'S	1.28149	19.12	13.99	3.84	7.42	4	4	0.731695	-0.312392	0.0804093	8	Miserendino, M.L., C. Brand, C.Y. Di Prinzio. 2008. Assessing urban impacts on water quality, benthic communities, and fish in streams of the Andes Mountains, Patagonia (Argentina). Water, Air, and Soil Pollution 194:91-110.
161	Monaghan et al. 2005	Habitat Disturbance	Fragmentation	Total taxon richness in avg. of lake and resevoir fragmented sites vs. free flowing sites	Ectotherm	--	Observational	Given	--	Freshwater	46° 48'N	1.32222	21	19.95	3.5	4.35	3	7	0.95	-0.0512933	0.0160512	10	Monaghan, M.T., C.T. Robinson, P.Spaak, and J.V. Ward. 2005. Macroinvertebrate diversity in fragmented alpine streams: implications for freshwater conservation. Aquatic Sciences. 67:454-464.
162	Moss et al. 2003	Temp. Increase	Experimental warming	Species richness of plantsin control vs. all year warming	Producer	--	Experimental	Given	730	Freshwater	53°16'N	1.45484	28.5	31.5	6.2	3.4	4	4	1.10526	0.100083	0.0147439	8	Moss, B., D. McKee, D. Atkinson, S.E. Collings, J.W. Eaton, A.B. Gill, I. Harvey, K. Hatton, T. Heyes, and D. Wilson. 2003. How important is climate? Effects of warming, nutrient, and fish on phytoplankton in shallow lake microcosms. Journal of Applied Ecology 40:782-792.
162	Moss et al. 2003	Nutrient Addition	Addition of N or P	Species richness of plants in control vs. nutrient addition	Producer	--	Experimental	Given	730	Freshwater	53° 16'N	1.45484	28.5	28.8	6.2	5.9	4	4	1.01053	0.0104713	0.0223234	8	Moss, B., D. McKee, D. Atkinson, S.E. Collings, J.W. Eaton, A.B. Gill, I. Harvey, K. Hatton, T. Heyes, and D. Wilson. 2003. How important is climate? Effects of warming, nutrient, and fish on phytoplankton in shallow lake microcosms. Journal of Applied
163	Muralli and Setty, 2001	Invasive species	Invasion by Chromelina odorata	Native species richness in Chromelina odorata sites vs. uninvaded sites	Producer	Producer	Observational	Given	--	Tropical	15° 18'N	1.14395	13.93	16.97	4.91	6.21	56	77	1.21823	0.197402	0.00395768	133	Muralli, K.S., and Setty, R.S. 2001. Effect of weeds Lantan camara and Chronelina odorata growth on the species diversity, regeneration and stem density of tree and shrub layer in BRT sanctuary. Current Science. 80(5):675-678.
163	Muralli and Setty, 2001	Invasive species	Invasion by Lantana camara	Native species richness in Lantana camara sites vs. uninvaded sites	Producer	Producer	Observational	Given	--	Tropical	15° 18'N	1.16879	14.75	17.78	5.34	6.43	78	56	1.20542	0.186831	0.00401582	134	Muralli, K.S., and Setty, R.S. 2001. Effect of weeds Lantan camara and Chronelina odorata growth on the species diversity, regeneration and stem density of tree and shrub layer in BRT sanctuary. Current Science. 80(5):675-678.
164	Navarette and Halffter, 2008	Land use change	Agriculture	Species richness in continous vs. agricultural plots	Ectotherm	--	Observational	Given	--	Tropical	16° 16'N	1.41614	26.07	5.8	3.70424	1.67601	14	10	0.222478	-1.50293	0.00979225	24	Navarette, D., and G. Halffter. 2008. Dung beetle diversity in continous forest, forest fragments, and cattle pastures in a landscape of Chiapas, Mexico: the effects of anthropogenic changes. Biodiversity and Conservation. 17:2869-2898.
164	Navarette and Halffter, 2008	Habitat Disturbance	Reduction in habitat size	Species richness in continuous vs. fragmented plots	Ectotherm	--	Observational	Given	--	Tropical	16° 16'N	1.41614	26.07	23.7	3.70424	5.16349	14	14	0.909091	-0.0953102	0.00483256	28	Navarette, D., and G. Halffter. 2008. Dung beetle diversity in continous forest, forest fragments, and cattle pastures in a landscape of Chiapas, Mexico: the effects of anthropogenic changes. Biodiversity and Conservation. 17:2869-2898.
165	Ngai et al. 2008	Land use change	Human development	Avg. species richness in primary forest vs. road	Ectotherm	--	Observational	Given	--	Freshwater	10° 92'N	0.880814	7.6	14	3.80132	4.91935	5	5	1.84211	0.610909	0.0747285	10	Ngai, T., K. R. Kirby, B. Gilbert, B.M. Starzomski, A.J.D. Pelletier, and J.C.R. Connor. 2008. The impact of land-use change on larval insect communities: Testing the role of habitat elements in conservation. Ecoscience 15:160-168.
165	Ngai et al. 2008	Land use change	Agriculture	Avg. species richness in primary forest vs. pasture	Ectotherm	--	Observational	Given	--	Freshwater	10° 92'N	0.880814	7.6	9.3	3.80132	13.1928	5	5	1.22368	0.201866	0.452509	10	Ngai, T., K. R. Kirby, B. Gilbert, B.M. Starzomski, A.J.D. Pelletier, and J.C.R. Connor. 2008. The impact of land-use change on larval insect communities: Testing the role of habitat elements in conservation. Ecoscience 15:160-168.
166	Nielson et al. 2011	Land use change	Agriculture	Bee species richness in forest vs. agriculture plots	Ectotherm	--	Observational	Given	--	Tropical	6° 05'S	1.99695	99.3	111.3	3.4	2	4	4	1.12085	0.114084	0.000373814	8	Nielson, A., I. Steffan-Dewenter, C. Westphal, O. Messinger, S.G Pottsm S.P.M. Roberts, et al. 2011. Assessing bee species richness in two Mediterranean communities: importance of habitat type and sampling techniques. Ecological Research 26.
167	Niemela et al. 2002	Land use change	Human development	Species richness in rural area (forested) and avg. of urban and suburban areas in Bulgaria site	Ectotherm	--	Observational	Estimated from GetData	--	Northern Temperate Forest	42° 38'N	0.978637	9.52	8.8	1.04	1.2	4	4	0.92437	-0.0786431	0.00763231	8	Niemela, J., D.J. Kotze, S. Venn, L. Penev, I. Stoyanov, J. Spence, D. Hartley, E.M. de Oca. 2002. Carabid beetle assemblages across urban-rural gradients: an international comparison. Landscape Ecology 17:387-401.
167	Niemela et al. 2002	Land use change	Human development	Species richness in rural area (forested) and avg. of urban and suburban areas in Canada site	Ectotherm	--	Observational	Estimated from GetData	--	Northern Temperate Forest	53° 33'N	0.83123	6.78	5.75	0.64	0.62	4	4	0.848083	-0.164777	0.00513423	8	Niemela, J., D.J. Kotze, S. Venn, L. Penev, I. Stoyanov, J. Spence, D. Hartley, E.M. de Oca. 2002. Carabid beetle assemblages across urban-rural gradients: an international comparison. Landscape Ecology 17:387-401.
167	Niemela et al. 2002	Land use change	Human development	Species richness in rural area (forested) and avg. of urban and suburban areas in Finland site	Ectotherm	--	Observational	Estimated from GetData	--	Northern Temperate Forest	60° 10'N	0.720159	5.25	3.38	0.64	0.42	4	4	0.64381	-0.440352	0.00757535	8	Niemela, J., D.J. Kotze, S. Venn, L. Penev, I. Stoyanov, J. Spence, D. Hartley, E.M. de Oca. 2002. Carabid beetle assemblages across urban-rural gradients: an international comparison. Landscape Ecology 17:387-401.
168	Nummelin and Hanski 1989	Land use change	Agriculture	Species richness in virgin forest site vs. plantation site	Ectotherm	--	Observational	Given	--	Tropical	0° 27'N	1.05308	11.3	8.2	1.5	0.65	2	2	0.725664	-0.320669	0.0119521	4	Nummelin, M., and I. Hanski. 1989. Dung beetles of the Kabale forest, Uganda: comparison between virgin and managed forests. Journal of Tropical Ecology 5:349-352.
168	Nummelin and Hanski 1989	Habitat Disturbance	Logging	Species richness in virgin forest vs. logged forest	Ectotherm	--	Observational	Given	--	Tropical	0° 27'N	1.05308	11.3	10.45	1.5	1.15	2	2	0.924779	-0.0782007	0.0148657	4	Nummelin, M., and I. Hanski. 1989. Dung beetles of the Kabale forest, Uganda: comparison between virgin and managed forests. Journal of Tropical Ecology 5:349-352.
169	Ofori-Boateng et al. 2013	Habitat disturbance	Logging	Total frog species richness in avg. of 3 habitats in primary vs. logged forest (avg. of 2 estimation methods)	Ectotherm	--	Observational	Given	--	Tropical	7° 45'N	1.00732	10.17	12.17	3.73149	3.73149	10	10	1.19666	0.179532	0.0228636	20	Ofori-Boateng, C., W. Oduro, A. Hillers, K. Norris, S.K. Oppong, G.B. Adum, and M.O. Rodel. 2013. Differences in the effects of selective logging on apmphibian assemblages in three west African forest types. Biotropica 45(1):94-101.
170	Osterstag and Verville 2002	Nutrient Addition	Addition of N or P	Species richness averaged across 2 sites	Producer	--	Experimental	Given	--	Tropical	19° 25'N	1.11826	13.13	11.88	2.08	2.18	4	4	0.904798	-0.100043	0.0146921	8	Osterstag, R., and J.H. Verville. 2002. Fertilization with nitrogen and phosphorus increases abundance of non-native species in Hawaiian montane forests. Plant Ecology. 162:77-90.
171	Pawson et al. 2010	Invasive species	Invasion by Pinus nigra	Native beetle species richness (av erage across invasion intensities)	Ectotherm	Producer	Experimental	Estimated from GetData	20	Northern Temperate Forest	44° 77' N	1.4484	28.08	21.55	12.8172	8.22724	3	3	0.76745	-0.264682	0.118033	6	Pawson, S.M., J.K. McCarthy, N.J. Ledgard, and R.K. Didham. 2010. Density-dependant impacts of exotic conifer invasion on grassland invertebrate assemblages. Journal of Applied Ecology 47:1053-1062.
172	Perkin and Gido 2012	Habitat disturbance	Fragmentation	Fish species richness in fragmented and unfragmented streams (avg. of fall and summer samples)	Ectotherm	--	Observational	Given	--	Stream	Kansas	1.02735	10.65	7.55	2.6	3.8	12	12	0.70892	-0.344012	0.0260769	24	Perkin, J.S., and K.B. Gido. 2012. Fragmentation alters stream fish community structure in dendritic ecological networks. Ecological Applications 22(8):2176-2187.
173	Peters et al. 2008	Habitat Disturbance	Reduction in habitat size	Mean species richness	Endothern	--	Observational	Given	--	Tropical	0° 17'N	0.334454	2.16	1.78	1.38	1.25	1	2	0.824074	-0.193495	0.654755	3	Peters, M.K., S. Likare, and M. Kraemer. Effects of habitat fragmentation and degradation on flocks of African ant-following birds. Ecological Applications. 18(4):847-858.
174	Piazzi and Balata, 2009	Invasive species	Invasion by Caulerpa racemosa	Number of native plant species averaged across 3 sites	Producer	Producer	Observational	Estimated from GetData	--	Marine	43° 30' N	1.53908	34.6	19.4467	3.74772	1.76363	6	6	0.562042	-0.576178	0.00332618	12	Piazzi, L. and D. Balata. 2009. Invasion of alien macroalgae in different Mediterranean habitats. Biological Invasions 11:193-204.
174	Piazzi and Balata, 2009	Invasive species	Invasion by Womersleyella setacea	Number of native plant species averaged across 3 sites	Producer	Producer	Observational	Estimated from GetData	--	Marine	43° 30' N	1.53908	34.6	20.6933	3.74772	2.35151	6	6	0.598073	-0.514042	0.00410757	12	Piazzi, L. and D. Balata. 2009. Invasion of alien macroalgae in different Mediterranean habitats. Biological Invasions 11:193-204.
175	Piggott et al. 2012	Temperature increase	Experimental warming	Invertebrate taxon species richness in ambient vs. warmed treatments (at natural levels of sediments and nutrients)	Ectotherm	--	Experimental	Estimated from GetData	30	Freshwater	45° 6'S	0.911158	8.15	10.2	1.83597	1.9399	3	3	1.25153	0.22437	0.0289729	6	Piggott, J.J., K. Lange, C.R. Townsend, C.D. Matthaei. 2012. Multiple stressors in agricultural streams: a mesocosm study of interactions among raised water temperature, sediment addition, and nutrient enrichment. PLoS One 7(1):e49873.
175	Piggott et al. 2012	Nutrient addition	Addition of N or P	Invertebrate taxon richness at natural nutrient level vs. avg of intermediate and high nutrients (at ambient temp. and natural level of sedimentation)	Ectotherm	--	Experimental	Estimated from GetData	30	Freshwater	45° 6'S	0.911158	8.15	8.51	1.83597	2.00918	3	3	1.04417	0.043224	0.0354964	6	Piggott, J.J., K. Lange, C.R. Townsend, C.D. Matthaei. 2012. Multiple stressors in agricultural streams: a mesocosm study of interactions among raised water temperature, sediment addition, and nutrient enrichment. PLoS One 7(1):e49873.
176	Press et al. 1998	Temp. Increase	Experimental warming	Plant species richness	Producer	--	Experimental	Estimated from GetData	1825	Boreal	68°21'N	1.23045	17	17.65	2.5044	2.1019	5	5	1.03824	0.0375224	0.00717688	10	Press, M. et al. 1998. Responses of a subarctic dwarf shrub heath community to simulated environmental change. Ecology. 86: 315-000.
176	Press et al. 1998	Nutrient Addition	Addition of N or P	Plant species richness	Producer	--	Experimental	Estimated from GetData	1826	Boreal	68°21'N	1.23045	17	15.31	2.5044	2.5044	5	5	0.900588	-0.104707	0.00969211	10	Press, M. et al. 1998. Responses of a subarctic dwarf shrub heath community to simulated environmental change. Ecology. 86: 315-000.
177	Prieto et al. 2009	Temp. Increase	Experimental warming	Plant species richness (addition of uncommon and common species) in final year	Producer	--	Experimental	Estimated from GetData	2555	Mediterranean	41°18'N	0.802089	6.34	6.62	1.38564	1.42028	3	3	1.04416	0.0432166	0.0312652	6	Prieto, P., J. Penuelas, F. Lloret, L. Llorens, and M. Estiarte. 2009. Experimental drought and warming decrease diversity and slow down post-fire succession in a Mediterranean shrubland. Ecography 32:623-636.
178	Prist et al. 2012	Land-use change	Agriculture	Vertebrate species richness in control vs. avg. of 2 land use sites	Endothern	--	Observational	Given	--	Tropical	09° 53'S	1.63347	43	34	5.82065	13.0965	7	7	0.790698	-0.23484	0.0238136	14	Prist, P.R., F. Michalski, and J.P. Metzger. 2012. How deforestation pattern in the Amazon influences vertebrate richness and community composition. Landscape Ecology 27:799-812.
179	Proulx et al. 1996	Nutrient Addition	Addition of N or P	Species richness at last sampling date	Producer	--	Experimental	Estimated from GetData	70	Freshwater	74° 00'N	1.51667	32.86	9.01	0	0	2	2	0.274194	-1.29392	0	4	Proulx, M, F.R. Pick, A. Mazumder, P.B. Hamilton, and D.R.S. Lean. 1996. Experimental evidence for interactive impact of human activities on lake algal species richness. Oikos. 76:191-195.
180	Pysek and Pysek 1995	Invasive species	Invasion by Heracleum mantegazzianum	Mean native plant species richness of invaded vs. non-invaded	Producer	Producer	Observational	Given	--	Northern Temperate Forest	50° 09'N	1.10721	12.8	7.46	5.08	3.17	70	50	0.582812	-0.53989	0.0058615	120	Pysek, P., and A. Pysek. 1995. Invasion of Heracleum mantegazzianum in different habitats in the Czech Republic. Journal of Vegetation Science 6:711-718.
181	Quinn, 2004	Land use change	Agriculture	Average invertebrate species richness in small fragments near annual and perrenial crops vs. large fragments away from crops	Ectotherm	--	Observational	Given	--	Grassland	45° 05'N	1.11528	13.04	11.69	2.12874	2.60572	20	40	0.896472	-0.109288	0.0025746	60	Quinn, M.A. 2004. Influence of habitat fragmentation and crop system on columbia basin shrubsteppe communities. Ecological Applications. 14(6):1634-1655.
181	Quinn, 2004	Land use change	Agriculture	Total plant species richness in small fragments near annual and perrenial crops vs. large fragments away from crops	Producer	--	Observational	Given	--	Grassland	45° 05'N	0.973128	9.4	10.98	1.65469	2.59307	20	40	1.16809	0.155366	0.00294367	60	Quinn, M.A. 2004. Influence of habitat fragmentation and crop system on columbia basin shrubsteppe communities. Ecological Applications. 14(6):1634-1655.
182	Quintero and Roslin 2005	Habitat Disturbance	Logging	Beetle species richness in continuous forest and avg. of 1ha and 10ha fragments	Ectotherm	--	Observational	Given	--	Tropical	3° 06'S	1.6467	44.33	44.33	3.49874	5.73181	3	6	1	0	0.00486274	9	Quintero, I., and T. Roslin. 2005. Rapid recovery of dung beetle communities following habitat fragmentation in Central Amazonia. Ecology 86:3303-3311.
183	Ramula and Pihlaja 2012	Species invasion	Invasion by Lupinus polyphyllus	Plant species richness in invaded vs. uninvaded sites	Producer	Producer	Observational	Estimated from GetData	--	Boreal	62° 43'N	1.03503	10.84	8.54	3.30938	3.3541	20	20	0.787823	-0.238482	0.0123729	40	Ramula, S., and K. Pihlaja. 2012. Plant communities and the reproductive success of native plants after the invasion of an ornamental herb. Biological Invasions 14:2079-2090.
184	Rantalainen et al. 2005	Habitat Disturbance	Reduction in habitat size	Total species richness in large fragment and avg. of small and medium fragments in last sampling date	Ectotherm	--	Experimental	Estimated from GetData	913	Boreal	63° 43'N	1.39794	25	11.67	3.67	2.51	8	8	0.4668	-0.761854	0.00847628	16	Rantalainen, M.L., H. Fritze, J. Haimi, T. Pennanen, and H. Setala. 2005. Species richness and food web structure of soil decomposer community as affected by the size of habitat fragment and habitat corridors. Global Change Biology. 11:1614-1627.
185	Rantalainen et al. 2006	Habitat Disturbance	Fragmentation	Microarthropod taxa richness at end of experiment in open vs. isolated treatments	Ectotherm	--	Experimental	Given	850	Boreal	63° 43'N	1.04139	11	7.5	3.4	3.9	8	8	0.681818	-0.382992	0.0457421	16	Rantalainen, M.L., J. Haimi, H. Fritze, and H. Setala. 2006. Effects of small-scale habitat fragmentation, habitat corridors and mainland dispersal on soil decomposer organisms. Applied Soil Ecology 34:152-159.
186	Reed and Hovel, 2006	Habitat Disturbance	Reduction in habitat size	Invert. Species richness on last samping date at 50% loss	Ectotherm	--	Experimental	Estimated from GetData	84	Marine	32° 42'N	1.17464	14.95	15.09	1.86	3.8	4	4	1.00936	0.00932097	0.0197234	8	Reed, B.J. and K.A. Hovel. 2006. Seagrass habitat disturbance: how loss and fragmentation of eelgrass Zostera marina influences epifaunal abundance and diversity. Marine Ecology Progress Series. 326:133-143.
187	Reed et al. 2004	Invasive species	Invasion by Dreissena polymorpha (Zebra mussel)	Invert species richness in invaded vs uninvaded sites	Ectotherm	Ectotherm	Observational	Given	--	Freshwater	43° 28'N	0.477121	3	8	5.1	7.8	9	9	2.66667	0.980829	0.426736	18	Reed, T., S.J. Wielgus, A.K. Barnes, J.J. Schiefelbein, and A.L. Fettes. 2004. Refugia and local controls: Benthic invertebrate dynamics in lower Green Bay, Lake Michigan following zebra mussel invasion. Journal of Great Lakes Research. 30(3): 390-396.
188	Richburg et al. 2001	Invasive species	Invasion by Phragmites australis	Species richness in invaded vs. uninvaded plots	Ectotherm	Producer	Observational	Given	--	Estuary/Wetland	42° 17'N	1.26951	18.6	23	8.29156	10.5095	11	5	1.23656	0.212333	0.0598237	16	Richburg, J.A., W.A. Patterson, and R. Lowenstein. 2001. Effects of road salt and Phragmites australis invasion on the vegetation of a Western Massacheusetts calcareous lake-basin fen. Wetlands 21(2):247-255.
189	Ricketts et al. 2001	Land use change	Agriculture	Species richness in forest and avg. of agriculture sites (pasture, coffee, and shade coffee) (combined near and far distances to forest site)	Ectotherm	--	Observational	Estimated from GetData	--	Tropical	9° 46'N	2.09691	125	71.33	31.4238	5.44472	2	2	0.57064	-0.560997	0.0345119	4	Ricketts, T.H., G.C. Daily, P.R. Ehrlich, and J.P. Fay. 2001. Countryside biogeography of moths in a fragmented landscape: biodiversity in native and agricultural habitats. Conservation Biology. 15:378-388.
190	Rodil et al. 2008	Invasive species	Invasion by Sargassum muticum	Species richness of inverts in non-native seaweed forming wracks compared to native seaweed wracks on day 21	Ectotherm	Producer	Experimental	Estimated from GetData	21	Marine	42° 34' N	0.727541	5.34	4.36	0.98	1.7	3	3	0.816479	-0.202754	0.0619028	6	Rodil, I.F., C. Olabarria, M. Lastra, and J. Lopez. 2008. Differential effects of native and invasive algal wrack on macrofaunal assemblages inhabiting exposed sandy beaches. Journal of Experimental Marine Biology and Ecology 358(1):1-13.
191	Rodrigues et al. 2013	Land-use change	Agriculture	Bacterial taxon richness in foresst vs. pasture sites	--	--	Observational	Estimated from GetData	--	Tropical	Rondonia, Brazil	2.55247	356.84	399.47	50.8968	46.3012	33	33	1.11947	0.112851	0.00102358	66	Rodrigues, J.L.M., V.H. Pellizari, R. Mueller, K. Baek, E.C. Jesus, F.S. Paula, B. Mirza, G.S. Hamaoui, S.M. Tsai, B. Feigl, J.M. Tiedje, B.J.M. Bohannan, and K. Nusslein. 2013. Conversion of the Amazon rainforest to agriculture results in biotic homogenization of soil bacterial communities. Proceedings of the National Academy of Sciences.
192	Roem et al. 2002	Nutrient Addition	Addition of N or P	Plant species richness (total of vascular plants and mosses) at last sampling date in N+P treatment	Producer	--	Experimental	Estimated from GetData	1825	Boreal	52° 17' N	0.776701	5.98	5.58	2.1496	1.35765	8	8	0.93311	-0.0692318	0.0235516	16	Roem, W.J., Klees, H. and Berendse, F. 2002. Effects of nutrient addition and acidification on plant species diversity and seed germination in heathland. Journal of Applied Ecology 39: 937-948.
193	Rout et al. 2013	Species invasion	Invasion by Sorghum halepense	Native plant species richness in native vs. invaded sites	Producer	Producer	Observational	Given	--	Grassland	32° 84'N	0.97174	9.37	4.85	2.80592	1.21244	12	12	0.517609	-0.658534	0.0126807	24	Rout, M.E., T.H. Chrzanowski, W.K. Smith, and L. Gough. 2013. Ecological impacts of the invasive grass Sorghum halepense on native tallgrass prairie. Biological Invasions 15:327-339.
194	Russell and Downs 2012	Land-use change	Agriculture	Anuran species richness in conservaiton vs. avg. of plantation and sugar cane plots	Ectotherm	--	Observational	Given	--	Savanna	32° 00'S	1.11394	13	3.5	14.758	2.7	5	4	0.269231	-1.31219	0.406527	9	Russell, C., and C.T. Downs. 2012. Effect of land use on anuran species composition in north-eastern KwaZulu-Natal, South Africa. Applied Geography 35(1):247-256.
195	Sadej et al. 2012	Nutrient addition	Addition of N or P	Carabid species richness in control vs. NPK addition sites	Ectotherm	--	Experimental	Given	60	Northern Temperate Forest	52° 00' N	0.477121	3	13	0.58	5.03	6	6	4.33333	1.46634	0.0311812	12	Sadej, W., A. Kosewska, W. Sadej, and M. Nietupski. 2012. Effects of fertilizer and land-use type on soil properties and ground beetle assemblages. Bulletin of Insectology 65:239-246.
196	Schadler et al. 2008	Nutrient Addition	Addition of N or P	Total plant species richness in avg. of different nutrient treatments	Producer	--	Experimental	Estimated from GetData	120	Boreal	50°39'N	1.22917	16.95	11.38	2.41495	2.30315	5	5	0.671386	-0.39841	0.0122518	10	Schadler, M., T. Rottstock, and R. Brandl. 2008. Do nutrients and invertebrate herbivory interact in a artificial plant community? Basic and Applied Ecology. 9:550-559.
197	Scheffler and Scheffer 2005	Land use change	Agriculture	Species richness in intact forest vs. pasture	Ectotherm	--	Observational	Given	--	Tropical	7° 50'S	1.5682	37	13.5	15.5563	2.12132	2	2	0.364865	-1.00823	0.100731	4	Scheffler, P.Y., and P.Y. Scheffer. 2005. Dung beetle diversity and community structure across three disturbance regimes in Eastern Amazonia. Journal of Tropical Ecology 21:9-19.
197	Scheffler and Scheffer 2005	Habitat Disturbance	Logging	Species richness in intact forest. Vs. logged and clearcut forest	Ectotherm	--	Observational	Given	--	Tropical	7° 50'S	1.5682	37	25	15.5563	7.07107	2	2	0.675676	-0.392042	0.128386	4	Scheffler, P.Y., and P.Y. Scheffer. 2005. Dung beetle diversity and community structure across three disturbance regimes in Eastern Amazonia. Journal of Tropical Ecology 21:9-19.
198	Schmidt and Scheibling, 2006	Invasive species	Invasion by Codium fragile	Total epiphyte species richness at last sampling date in avg. of frond and holdfast	Producer	Producer	Observational	Estimated from GetData	--	Marine	44° 28'N	0.594393	3.93	3.82	2.28506	1.62665	15	15	0.97201	-0.028389	0.0346267	30	Schmidt, A.L., and R.E. Scheibling. 2006. A comparison of epifauna and epiphytes on native kelps (Laminaria species) and an invasive alga (Codium fraglie ssp. Tomentosoides) in Nova Scotia, Canada. Botanica Marina. 49:315-330.
199	Schneider and Allen 2012	Nutrient addition	Addition of N or P	Seed bank species richness in avg. of 4 control and nutrified sites.	Producer	--	Experimental	Estimated from GetData	1095	Desert	33° 56'N	0.170262	1.48	1.29	0.853815	0.758947	10	10	0.871622	-0.1374	0.0678949	20	Schneder, H.E., and E.B. Allen. 2012. Effects of elevated nitrogen and exotic plant invasion on soil seed bank composition in Joshua Tree National Park. Plant Ecology 213:1277-1287.
200	Scott et al. 2006	Habitat Disturbance	Logging	Lizard species richness in forest vs. logged sites	Ectotherm	--	Observational	Given	--	Tropical	24° 50'S	0.855519	7.17	3.5	0.75	0.84	6	6	0.488145	-0.717143	0.0114236	12	Scott, D.M., D. Brown, S. Mahood, B. Denton, A. Silburn, and F. Rakotondraparany. 2006. The impacts of forest clearance on lizard, small mammal, and bird communities in the arid spiny forest, souther Madagascar. Biological Conservation 127:72-87.
200	Scott et al. 2006	Habitat Disturbance	Logging	Mammal species richness in forest vs. logged sites	Endothern	--	Observational	Given	--	Tropical	24° 50'S	0.367356	2.33	1.33	1.21	1.03	6	6	0.570815	-0.560689	0.144906	12	Scott, D.M., D. Brown, S. Mahood, B. Denton, A. Silburn, and F. Rakotondraparany. 2006. The impacts of forest clearance on lizard, small mammal, and bird communities in the arid spiny forest, souther Madagascar. Biological Conservation 127:72-87.
201	Seastedt and Vaccaro, 2001	Nutrient Addition	Addition of N or P	Species richness in avg, of snowbed, mesic, and dry site for N+P treatment	Producer	--	Experimental	Estimated from GetData	1460	Alpine	40° 03'N	1.20112	15.89	12.3733	1.62667	2.58667	4	4	0.778687	-0.250146	0.0135456	8	Seastadt, T.R., and L. Vaccaro. 2001. Plant species richness, productivitiy, and nitrogen and phosphorus limitations across a snowpack gradient in Alpine Tundra, Colorado, USA. Arctic, Antarctic, and Alpine Research. 33:100-106.
202	Serra et al. 2013	Species invasion	Invasion by Salix fragilis	Plant species richness in reference vs. invaded sites (avg. of 3 locations)	Producer	Producer	Observational	Given	--	Freshwater	40° 47'S	0.451786	2.83	2.22	1.36	0.88	4	4	0.784452	-0.24277	0.0970183	8	Serra, M.N., R. Albarino, and V.D. Villanueva. 2013. Invasive Salix fragilis alters benthic invertebrate communities and litter decomposition in northern Patagonian streams. Hydrobiologia 701:173-188.
202	Serra et al. 2013	Species invasion	Invasion by Salix fragilis	Benthic invertebrate taxon richness in reference vs. invaded sites (avg. of 3 locations)	Ectotherm	Producer	Observational	Given	--	Freshwater	40° 47'S	1.1284	13.44	12.22	6.36	3.92	4	4	0.909226	-0.0951614	0.0817088	8	Serra, M.N., R. Albarino, and V.D. Villanueva. 2013. Invasive Salix fragilis alters benthic invertebrate communities and litter decomposition in northern Patagonian streams. Hydrobiologia 701:173-188.
203	Shaben and Myers 2010	Invasive species	Invasion by Cytisus scoparius (Scotch broom)	Species richness in invaded vs. uninvaded plots averaged across 2 sites	Producer	Producer	Observational	Given	--	Savanna	48° 19'N	1.0667	11.66	11.81	33.541	2.45967	5	5	1.01286	0.0127824	1.66363	10	Shaben, J., and J.H. Myers. 2010. Relationship between scotch broom, soil nutrients, and plant diversity in the Garry oak savannah ecosystem. Plant Ecology 207:81-91.
204	Shackleton 2000	Land use change	Human development	Total plant species richness at avg of two spatial scales in conservation vs. communal areas	Producer	--	Observational	Given	--	Savanna	24° 49'S	1.57461	37.55	42.05	9.42898	10.776	14	14	1.11984	0.113186	0.00919469	28	Shackleton, C.M. 2000. Comparison of plant diversity in protected and communal lands in the Bushbuckridge lowveld savanna, South Africa. Biological Conservation 94:273-285.
205	Simao et al. 2010	Invasive species	Invasion of Microstegium vimineum	Total arthropod species richness at last sampling date	Ectotherm	Producer	Experimental	Estimated from GetData	1095	Northern Temperate Forest	39° 13'N	1.59791	39.62	33.77	7.56	7.56	16	16	0.852347	-0.159761	0.00540788	32	Simao, C.M.C., Flory, S.L., and Rudgers, J.A. 2010. Experimental plant invasion reduces arthropod abundance and richness across multiple trophic levels. Oikos 119:1553-1562.
206	Skorka et al. 2010	Invasive species	Invasion by Solidago spp. (Goldenrod)	Bird species richness between invaded and non-invaded plots	Endothern	Producer	Observational	Given	--	Boreal	50° 03'N	0.78533	6.1	2.9	3.09839	1.54919	15	15	0.47541	-0.743578	0.0362246	30	Skorka, P., M. Lenda, and P. Tryjanowski. 2010. Invasive alien goldenrods negatively affect grassland bird communities in Eastern Europe. Biological Conservation. 143:856-861.
206	Skorka et al. 2010	Invasive species	Invasion by Solidago spp. (Goldenrod)	Plant species richness between invaded and non-invaded plots	Producer	Producer	Observational	Given	--	Boreal	50° 03'N	1.00432	10.1	5.8	3.48569	3.09839	15	15	0.574257	-0.554678	0.0269654	30	Skorka, P., M. Lenda, and P. Tryjanowski. 2010. Invasive alien goldenrods negatively affect grassland bird communities in Eastern Europe. Biological Conservation. 143:856-861.
207	Slade et al. 2011	Habitat Disturbance	Logging	Species richness of dung beetles (average of sites and treatment intensities)	Ectotherm	--	Observational	Estimated from GetData	--	Tropical	4° 58' N	1.33726	21.74	21.17	3.66715	2.03482	5	5	0.973781	-0.0265688	0.00753848	10	Slade, E.M., D.J. Mann, and O.W. Lewis. 2011. Biodiversity and ecosystem function of tropical forest dung beetles under contrasting logging regimes. Biological Conservation 144:166-175
208	Smith 2010	Invasive species	Invasion by Acacia nilotica	Native plant species richness (avg. of woody, grass, and herb species)	Producer	Producer	Observational	Given	--	Tropical	29° 49'S	0.20412	1.6	0.933333	0.173333	0.21	1	1	0.583333	-0.538997	0.0623611	2	Smith, F.R. 2010. Using plant functional types to compare vegetation structure of alien-invaded and uninvaded Acacia nilotica savannas. South African Journal of Botany. 76:365-368.
209	Sorte et al. 2010	Temp. Increase	Experimental warming	Avg. of adult and juvenile species richness in last sampling date	Ectotherm	--	Experimental	Estimated from GetData	100	Marine	38°20'N	0.889862	7.76	7.55	0.883346	0.62	3	4	0.972938	-0.0274348	0.00600523	7	Sorte, C., Fuller, A., Bracken, M. 2010. Impacts of a simulated heat wave on composition of a marine community. Oikos 119: 1909-1918.
210	St. John et al. 2006	Invasive species	Invasion by Andropogon bladhii (Caucasian blustem)	Mite species richness in avg of native sites vs. average of invaded sites	Ectotherm	Producer	Observational	Estimated from GetData	--	Northern Temperate Forest	39° 6'N	1.37912	23.94	33.82	9.8	9.8	4	4	1.4127	0.345502	0.0628848	8	St. John, M.G., D.H. Wall, and H.W. Hunt. 2006. Are soil mite assemblages structured by the identity of native and invasive alien grasses? Ecology. 87(5):1314-1324.
211	Staddon et al. 2010	Habitat Disturbance	Fragmentation	Faunal species richness in continuous vs. island treatments	Ectotherm	--	Experimental	Estimated from GetData	315	Boreal	53° 6'N	1.29491	19.72	17.06	1.45344	1.34164	5	5	0.865112	-0.144897	0.00232339	10	Staddon, P., Z. Lindo, P.D. Crittenden, F. Gilbert, and A. Gonzalez. 2010. Connectivity, non-random extinction, and ecosystem function in experimental meta-communities. Ecology Letters 13:543-552.
212	Stoll et al. 2006	Habitat Disturbance	Fragmentation	Average of gastropod and grasshopper species richness averaged across 3 sites.	Ectotherm	--	Experimental	Given	1825	Northern Temperate Forest	47° 25'N	0.454337	2.84667	2.58167	0.683333	0.783333	4	4	0.906909	-0.0977135	0.0374218	8	Stoll, P., C. Dolt, M. Goverde, and B. Baur. 2006. Experimental habitat fragmentation and invertebrate grazing in a herbaceous grassland species. Basic and Applied Ecology 7:307-319.
213	Strecker et al. 2006	Invasive species	Invasion by Bythotrephes longimanus	Total crustacean zooplankton species richness in invaded lakes vs. non-invaded lakes	Ectotherm	Ectotherm	Observational	Estimated from GetData	--	Freshwater	45°21'N	1.17522	14.97	11.55	2.58	2.65631	4	10	0.771543	-0.259363	0.0127149	14	Strecker, A.L., S.E. Arnott, N.D. Yan, and R. Girard. 2006. Variation in the response of crustacean zooplankton species richness and composition to the invasive predator Bythotrephes longimanus. Canadian Journal of Fisheries and Aquatic Sciences 63(9):212
214	Su et al. 2013	Nutrient addition	Addition of N or P	Plant species richness in control vs. avg. of 3 nutrient addition treatments in final year	Producer	--	Experimental	Estimated from GetData	1460	Desert	37°25'N	0.917506	8.27	6.19	0.989949	1.92333	8	8	0.748489	-0.289699	0.0138592	16	Su, J., X. Li, X. Li, and L. Feng. 2013. Effects of additional N on herbaceous species of desertified steppe in arid regions of China: a four-year field study. Ecological Research 28:21-28.
215	Svensson et al. 2010	Nutrient Addition	Addition of N or P	Algal species richness	Producer	--	Experimental	Estimated from GetData	119	Freshwater	58° 52'N	0.416641	2.61	5.45	0.603738	0.894427	5	5	2.08812	0.736265	0.0160883	10	Svensson, J.R., M. Lindegarth, and H. Pavia. 2010. Physical and biological disturbances interact differently with productivity: effects on floral and faunal richness. 2010. Ecology 91(10):3069-3080.
215	Svensson et al. 2010	Nutrient Addition	Addition of N or P	Invert species richness	Ectotherm	--	Experimental	Estimated from GetData	119	Freshwater	58° 52'N	0.0293838	1.07	1.58	0.760263	0.357771	5	5	1.47664	0.389766	0.111224	10	Svensson, J.R., M. Lindegarth, and H. Pavia. 2010. Physical and biological disturbances interact differently with productivity: effects on floral and faunal richness. 2010. Ecology 91(10):3069-3080.
216	Talley et al. 2012	Species invasion	Invasion by Phoenic canariensis	Invertebrate species richness under invasive and native tree (avg. of canopy, trunk, and groud locations).	Ectotherm	Producer	Observational	Estimated from GetData	--	Mediterranean	32° 45'N	0.929419	8.5	5.67	2.71109	2.05268	15	15	0.667059	-0.404877	0.0155195	30	Talley, T.S., K.C. Nyuyen, and A. Nguyen. 2012. Testing the effects of an introduced palm on a riparian invertebrate community in Southern California. PLoS One 7(8):e42460.
217	Tang et al. 2012	Species invasion	Invasion by Microstegium vimineum	Arthropod species richness in invaded vs. uninvaded sites	Ectotherm	Producer	Observational	Estimated from GetData	--	Northern Temperate Forest	35° 03'N	0.631444	4.28	4.76	1.5	2.04	36	36	1.11215	0.106295	0.00851391	72	Tang, Y., R.J. Warren II, T.D. Kramer, and M.A. Bradford. 2012. Plant invasion impacts on arthropod abundance, diversity and feeding consistent across environmental and geographic gradients. Biological Invasions 14:2625-2637.
218	Thomsen, 2010	Invasive species	Invasion by Gracilaria vermiculophylla	Invert species richness in average of two depths and two invasive treatments	Ectotherm	Producer	Experimental	Estimated from GetData	34	Marine	55° 49'N	0.710963	5.14	5.01	0.820244	1.21622	8	8	0.974708	-0.0256172	0.0105497	16	Thomsen, M.S. 2010. Experimental evidence for positive effects of invasive seaweed on native invertebrates via habitat-formation in a seagrass bed. Aquatic Invasions. 5(4):341-346.
219	Timsini et al. 2011	Invasive species	Invasion by Pathenium hysterophorus	Plant species richness	Producer	Producer	Observational	Estimated from GetData	--	Grassland	28° 22'N	0.70927	5.12	5.62	1.09545	1.04067	30	30	1.09766	0.0931772	0.00266885	60	Timsini, B., B.B. Shrestha, M.B. Rokaya, and Z. Munzbergova. 2011. Impact of Parthenium hysterophorus L. invasion on plant species composition and soil properties of grassland communities in Nepal. Flora 206:233-240.
220	Treberg and Husband, 1999	Invasive species	Invasion by Lythrum salicaria (Purple loosestrife)	Native plant species richness	Producer	Producer	Observational	Given	--	Northern Temperate Forest	46° 26'N	1.24304	17.5	17.7	3.84604	4.03267	20	21	1.01143	0.0113638	0.00488685	41	Treberg, M.A., and B.C. Husband. 1999. Relationship between the abundance of Lythrum salicaria (purple loosestrife) and plant species richness along the Bar River, Canada. Wetlands. 19:118-125.
221	Truscott et al. 2008	Invasive species	Invasion by Mimulus guttatus	Plant species richness at end of experiment	Producer	Producer	Experimental	Estimated from GetData	120	Boreal	57° 08'N	1.19173	15.55	11.03	2.63363	2.2076	15	15	0.709325	-0.343442	0.00458284	30	Truscott, A.M. S.C. Palmer, C. Soulsby, S. Westaway, and P.E. Hulme. 2008. Consequences of invasion by the alien plant Mimulus guttatus on the species composition and soil properties of riparian plant communities in Scotland. Perspectives in Plant Ecology, Evolution and Systematics 10:231-240.
222	Umetsu and Pardini, 2007	Land use change	Agricultural/Rural use	Small mammal species richness in native vegetation vs. anthropogenic habitats	Endothern	--	Observational	Given	--	Tropical	23° 38'S	0.621176	4.18	3.08	1.47	1.38	4	20	0.736842	-0.305382	0.0409563	24	Umetsu, F., and R. Pardini. 2007. Small mammals in a mosaic of forest remnants and anthropogenic habitats--evaluating matrix quality in an Atlantic forest landscape. Landscape Ecology. 22:517-530.
223	Usio et al. 2009	Invasive species	Invasion by Pacifastacus leniusculus (Signal crayfish)	Invert taxa richness on final day of experiment	Ectotherm	Ectotherm	Experimental	Estimated from GetData	60	Estuary/Wetland	43° 10' N	1.31723	20.76	11.98	4.36033	3.26466	5	5	0.577071	-0.549789	0.0236752	10	Usio, N., R. Kamiyama, A. Saji, and N. Takamura. Size-dependant impacts of invasive alien crayfish on a littoral marsh community. Biological Conservation 142:1480-1490.
224	Valdivia and Thiel, 2006	Nutrient Addition	Addition of N or P	Species richness of fauna in the mussel habitat	Ectotherm	--	Experimental	Estimated from GetData	60	Marine	30° 3'S	1.11992	13.18	11.73	9.06311	6.63812	6	6	0.889985	-0.116551	0.132184	12	Valdivia, N. and M. Thiel. 2006. Effects of point-source nutrient addtiion and mussel removal on epibiotic assemblages in Perumytilus purpuratus beds. Journal of Sea Research 56(4):271-285
225	Valtonen et al. 2006	Invasive species	Invasion by Lupinus polyphyllus	Native plant species richness	Producer	Producer	Observational	Given	--	Boreal	65° 10' N	1.54033	34.7	26.9	11	6.1	15	15	0.775216	-0.254613	0.0101276	30	Valtonen, A., J. Jantunen, and K. Saarinen. 2006. Flora and lepidoptera fauna adversely affected by invasive Lupinus polyphyllus along road verges. Biological Conservation. 133:389-396.
226	Van Bael et al. 2007	Land use change	Agriculture	Bird species richness in forest vs. cacao plantation (averaged over 2 seasons)	Endothern	--	Observational	Estimated from GetData	--	Tropical	9° 20'N	0.653213	4.5	5.69	2.7	3.13065	100	90	1.26444	0.234633	0.00696359	190	Van Bael, S.A., P. Bichier, I. Ochoa, R. Greenberg. Bird diversity in cacao farms and forest fragments of western Panama. Biodiversity and Conservation 16:2245-2256.
227	Vanderklift and Jacoby 2003	Habitat Disturbance	Reduction in habitat size	Average species richness of the 3 sites in eelgrass and non-eelgrass beds	Ectotherm	--	Observational	Estimated from GetData	--	Marine	32° 12'S	0.640481	4.37	5.37	2.12	1.76	16	16	1.22883	0.206065	0.0214228	32	Vanderklift, M.A., and C.A. Jacoby. 2003. Patterns in fish assemblages 25 years after major seagrass loss. Marine Ecology Progress Series. 247:225-235.
228	Vasconcelos et al. 2006	Habitat Disturbance	Reduction in habitat size	Number of ant species	Ectotherm	--	Observational	Estimated from GetData	--	Tropical	2° 30'S	1.93217	85.54	71.67	8.2812	7.68	7	16	0.837854	-0.176912	0.00205658	23	Vasconcelos, H.L., J.M.S. Vilhena, W.E. Magnusson, and A.L.K.M. Albernaz. 2006. Long term effects of forest fragmentation on Amazonian ant communities. Journal of Biogeography 33:1348-1356.
229	Vazquez-Luis et al. 2009	Invasive species	Invasion by Caulerpa racemosa	Amphipod species richness in avg. of 3 native species beds vs. invaded bed at last sampling date	Ectotherm	Producer	Observational	Estimated from GetData	--	Marine	38° 20'N	0.764176	5.81	8.81	2.01246	2.75036	5	5	1.51635	0.416307	0.0434878	10	Vazquez-Luis, M., P. Sanchez-Jerez, and J.T. Bayle-Sempere. 2009. Comparison between amphipod assemblages associated with Caulerpa racemosa var. cylindracea and those of other Mediterannean habitats on soft substrate. Estuarine, Coastal and Shelf Science. 84:161-170.
230	Vila et al. 2006	Invasive species	Invasion by Ailanthus altissima	Richness in Ailanthus invaded plots vs. non-invaded plots in Sardinia site	Producer	Producer	Observational	Estimated from GetData	--	Mediterannean	40° 07'N	0.944976	8.81	9.57	5.05	3.75	25	25	1.08627	0.0827458	0.0192847	50	Vila, M., M. Tessier, C.M. Suehs, G. Brundu, L. Carta, et al. 2006. Local and regional assessments of the impacts of plant invaders on vegetations structure and soil properties of Mediterranean islands. Journal of Biogeography 33:853-861.
230	Vila et al. 2006	Invasive species	Invasion by Carpobrotus spp.	Richness in Carpobrotus invaded plots vs. non-invaded plots in Mallorca site	Producer	Producer	Observational	Estimated from GetData	--	Mediterannean	39° 36'N	1.1329	13.58	7.01	4.78422	3.84614	22	22	0.5162	-0.66126	0.0193249	44	Vila, M., M. Tessier, C.M. Suehs, G. Brundu, L. Carta, et al. 2006. Local and regional assessments of the impacts of plant invaders on vegetations structure and soil properties of Mediterranean islands. Journal of Biogeography 33:853-861.
230	Vila et al. 2006	Invasive species	Invasion by Carpobrotus spp.	Richness in Carpobrotus invaded plots vs. non-invaded plots in Sardinia site	Producer	Producer	Observational	Estimated from GetData	--	Mediterannean	40° 07'N	1.21985	16.59	9.82	7.8872	4.49132	30	30	0.591923	-0.524379	0.0145069	60	Vila, M., M. Tessier, C.M. Suehs, G. Brundu, L. Carta, et al. 2006. Local and regional assessments of the impacts of plant invaders on vegetations structure and soil properties of Mediterranean islands. Journal of Biogeography 33:853-861.
230	Vila et al. 2006	Invasive species	Invasion by Carpobrotus spp.	Richness in Carpobrotus invaded plots vs. non-invaded plots in Porquerolles site	Producer	Producer	Observational	Estimated from GetData	--	Mediterannean	43° 00'N	0.887617	7.72	5.26	6.02574	4.01716	24	24	0.681347	-0.383683	0.0496877	48	Vila, M., M. Tessier, C.M. Suehs, G. Brundu, L. Carta, et al. 2006. Local and regional assessments of the impacts of plant invaders on vegetations structure and soil properties of Mediterranean islands. Journal of Biogeography 33:853-861.
230	Vila et al. 2006	Invasive species	Invasion by Oxalis pes-caprae	Richness in Oxalis invaded plots vs. non-invaded plots in Porquerolles site	Producer	Producer	Observational	Estimated from GetData	--	Mediterannean	43° 00'N	1.03902	10.94	10.21	5.54492	0	21	21	0.933272	-0.0690582	0.0122331	42	Vila, M., M. Tessier, C.M. Suehs, G. Brundu, L. Carta, et al. 2006. Local and regional assessments of the impacts of plant invaders on vegetations structure and soil properties of Mediterranean islands. Journal of Biogeography 33:853-861.
230	Vila et al. 2006	Invasive species	Invasion by Carpobrotus spp.	Richness in Carpobrotus invaded plots vs. non-invaded plots in Menorca site	Producer	Producer	Observational	Estimated from GetData	--	Mediterannean	40° 00'N	1.19507	15.67	9.92	2.84056	2.84056	12	12	0.633057	-0.457195	0.00957124	24	Vila, M., M. Tessier, C.M. Suehs, G. Brundu, L. Carta, et al. 2006. Local and regional assessments of the impacts of plant invaders on vegetations structure and soil properties of Mediterranean islands. Journal of Biogeography 33:853-861.
230	Vila et al. 2006	Invasive species	Invasion by Ailanthus altissima	Richness in Ailanthus invaded plots vs. non-invaded plots in Mallorca site	Producer	Producer	Observational	Estimated from GetData	--	Mediterannean	39° 36'N	1.17926	15.11	12.34	4.84379	4.84379	23	23	0.816678	-0.202511	0.011167	46	Vila, M., M. Tessier, C.M. Suehs, G. Brundu, L. Carta, et al. 2006. Local and regional assessments of the impacts of plant invaders on vegetations structure and soil properties of Mediterranean islands. Journal of Biogeography 33:853-861.
230	Vila et al. 2006	Invasive species	Invasion by Ailanthus altissima	Richness in Ailanthus invaded plots vs. non-invaded plots in Corsica site	Producer	Producer	Observational	Estimated from GetData	--	Mediterannean	42° 02'N	1.45803	28.71	24.68	9.14523	6.54715	27	27	0.859631	-0.151252	0.00636448	54	Vila, M., M. Tessier, C.M. Suehs, G. Brundu, L. Carta, et al. 2006. Local and regional assessments of the impacts of plant invaders on vegetations structure and soil properties of Mediterranean islands. Journal of Biogeography 33:853-861.
230	Vila et al. 2006	Invasive species	Invasion by Ailanthus altissima	Richness in Ailanthus invaded plots vs. non-invaded plots in Menorca site	Producer	Producer	Observational	Estimated from GetData	--	Mediterannean	40° 00'N	1.18639	15.36	10.32	5.49221	6.58194	19	19	0.671875	-0.397683	0.028138	38	Vila, M., M. Tessier, C.M. Suehs, G. Brundu, L. Carta, et al. 2006. Local and regional assessments of the impacts of plant invaders on vegetations structure and soil properties of Mediterranean islands. Journal of Biogeography 33:853-861.
230	Vila et al. 2006	Invasive species	Invasion by Oxalis pes-caprae	Richness in Oxalis invaded plots vs. non-invaded plots in Menorca site	Producer	Producer	Observational	Estimated from GetData	--	Mediterannean	40° 00'N	1.44264	27.71	25.28	4.45807	3.57626	24	24	0.912306	-0.0917798	0.00191233	48	Vila, M., M. Tessier, C.M. Suehs, G. Brundu, L. Carta, et al. 2006. Local and regional assessments of the impacts of plant invaders on vegetations structure and soil properties of Mediterranean islands. Journal of Biogeography 33:853-861.
230	Vila et al. 2006	Invasive species	Invasion by Oxalis pes-caprae	Richness in Oxalis invaded plots vs. non-invaded plots in Mallorca site	Producer	Producer	Observational	Estimated from GetData	--	Mediterannean	39° 36'N	1.2887	19.44	19.44	6.1	6.1	25	25	1	0	0.00787693	50	Vila, M., M. Tessier, C.M. Suehs, G. Brundu, L. Carta, et al. 2006. Local and regional assessments of the impacts of plant invaders on vegetations structure and soil properties of Mediterranean islands. Journal of Biogeography 33:853-861.
230	Vila et al. 2006	Invasive species	Invasion by Carpobrotus spp.	Richness in Carpobrotus invaded plots vs. non-invaded plots in Baguad site	Producer	Producer	Observational	Estimated from GetData	--	Mediterannean	43° 00'N	1.1959	15.7	8.72	7.39138	8.90571	13	13	0.555414	-0.588041	0.0972838	26	Vila, M., M. Tessier, C.M. Suehs, G. Brundu, L. Carta, et al. 2006. Local and regional assessments of the impacts of plant invaders on vegetations structure and soil properties of Mediterranean islands. Journal of Biogeography 33:853-861.
230	Vila et al. 2006	Invasive species	Invasion by Oxalis pes-caprae	Richness in Oxalis invaded plots vs. non-invaded plots in Sardinia site	Producer	Producer	Observational	Estimated from GetData	--	Mediterannean	40° 07'N	1.09342	12.4	12.15	5.31291	5.36768	30	30	0.979839	-0.0203673	0.0126251	60	Vila, M., M. Tessier, C.M. Suehs, G. Brundu, L. Carta, et al. 2006. Local and regional assessments of the impacts of plant invaders on vegetations structure and soil properties of Mediterranean islands. Journal of Biogeography 33:853-861.
230	Vila et al. 2006	Invasive species	Invasion by Oxalis pes-caprae	Richness in Oxalis invaded plots vs. non-invaded plots in Lesbos site	Producer	Producer	Observational	Estimated from GetData	--	Mediterannean	39° 15'N	1.34947	22.36	12.64	9.31128	13.3097	30	30	0.565295	-0.570407	0.0427392	60	Vila, M., M. Tessier, C.M. Suehs, G. Brundu, L. Carta, et al. 2006. Local and regional assessments of the impacts of plant invaders on vegetations structure and soil properties of Mediterranean islands. Journal of Biogeography 33:853-861.
230	Vila et al. 2006	Invasive species	Invasion by Carpobrotus spp.	Richness in Carpobrotus invaded plots vs. non-invaded plots in Crete site	Producer	Producer	Observational	Estimated from GetData	--	Mediterannean	35° 14'N	1.36549	23.2	10.27	7.81083	2.59307	10	10	0.442672	-0.814925	0.01771	20	Vila, M., M. Tessier, C.M. Suehs, G. Brundu, L. Carta, et al. 2006. Local and regional assessments of the impacts of plant invaders on vegetations structure and soil properties of Mediterranean islands. Journal of Biogeography 33:853-861.
230	Vila et al. 2006	Invasive species	Invasion by Oxalis pes-caprae	Richness in Oxalis invaded plots vs. non-invaded plots in Crete site	Producer	Producer	Observational	Estimated from GetData	--	Mediterannean	35° 14'N	1.4501	28.19	17.99	8.19423	3.62941	14	14	0.63817	-0.449151	0.00894253	28	Vila, M., M. Tessier, C.M. Suehs, G. Brundu, L. Carta, et al. 2006. Local and regional assessments of the impacts of plant invaders on vegetations structure and soil properties of Mediterranean islands. Journal of Biogeography 33:853-861.
230	Vila et al. 2006	Invasive species	Invasion by Ailanthus altissima	Richness in Ailanthus invaded plots vs. non-invaded plots in Crete site	Producer	Producer	Observational	Estimated from GetData	--	Mediterannean	35° 14'N	1.41397	25.94	13.09	14.8264	6.13146	12	12	0.504626	-0.683938	0.0455076	24	Vila, M., M. Tessier, C.M. Suehs, G. Brundu, L. Carta, et al. 2006. Local and regional assessments of the impacts of plant invaders on vegetations structure and soil properties of Mediterranean islands. Journal of Biogeography 33:853-861.
231	Villalpondo et al. 2009	Temp. Increase	Experimental warming	Species richness	Ectotherm	--	Experimental	Estimated from GetData	730	Grassland	36°12'N	1.56949	37.11	32.03	5.404	5.404	12	12	0.86311	-0.147214	0.00413924	24	Villalpondo, S.N., R.S. Williams, and R.J. Norby. 2009. Elevated air temperature alters an old-field insect community in a multifactor climate change experiment. Global Change Biology. 15:930-942.
232	Violin et al. 2011	Land use change	Human development	Species richness in forested vs. urban sites (avg of summer and winter)	Ectotherm	--	Observational	Given	--	Freshwater	35° 45'N	1.39182	24.65	14.85	4.93634	5.54256	3	3	0.602434	-0.506777	0.0598028	6	Violin, C.R., P. Cada, E.R. Sudduth, B.A. Hassett, D. L. Penrose, and E.S. Bernhardt. 2011. Effects of urbanization and urban stream restoration on the physical and biological structure of stream ecosystems. Ecological Applications 21:1932-1949.
233	Walker et al. 2009	Land use change	Human development	Species richness in forested vs. urban site	Producer	--	Observational	Estimated from GetData	--	Desert	33° 27'N	1.52257	33.31	21.83	1.69	1.32	1	1	0.655359	-0.422572	0.00623038	2	Walker, J.S., N.B. Grimm, J.M. Briggs, C. Gries, and L. Dugan. 2009. Effects of urbanization on plant species diversity in central Arizona. Frontiers in Ecology and the Environment 7:465-470.
233	Walker et al. 2009	Land use change	Agriculture	Species richness in forested vs. agricultural site	Producer	--	Observational	Estimated from GetData	--	Desert	33° 27'N	1.52257	33.31	13.74	1.69	1.88	1	1	0.412489	-0.885546	0.0212957	2	Walker, J.S., N.B. Grimm, J.M. Briggs, C. Gries, and L. Dugan. 2009. Effects of urbanization on plant species diversity in central Arizona. Frontiers in Ecology and the Environment 7:465-470.
234	Wang et al. 2010	Nutrient Addition	Addition of N or P	Species richness	Producer	--	Experimental	Estimated from GetData	1095	Alpine	37° 32'N	1.34459	22.11	23.7	0.8	0.8	12	12	1.07191	0.0694451	0.000204051	24	Wang, C., R. Long, Q. Wang, W. Liu, Z. Jing, and L. Zhang. 2010. Fertilization and litter effects on the functional group biomass, species diversity of plants, microbial biomass, and enxyme activity of two alpine meadow communities. Plant and Soil. 331:377-389.
235	Watling et al. 2011	Invasive species	Invasion by Lonicera maackii (Amur honeysuckle)	Amphibian richness in invaded vs. non-invaded plots	Ectotherm	Producer	Observational	Given	--	Northern Temperate Forest	38° 42'N	0.778151	6	4.3	2.69444	2.93939	6	6	0.716667	-0.333144	0.111491	12	Watling, J.I., C.R. Hickman, and J.L. Orrock. 2011. Invasive shrub alters native forest amphibian communities. Biological Conservation 144(11):2597-2601
236	White et al. 2000	Temp. Increase	Experimental warming	Species richness in average of 3 sites	Producer	--	Experimental	Estimated from GetData	21	Grassland	37°59'S	0.79472	6.23333	5.36	1.92302	0.894427	5	5	0.859893	-0.150947	0.0246043	10	White, T.A., B.D. Campbell, P.D. Kemp, and C.L. Hunt. 2000. Sensitivity of three grassland communities to simulated extreme temperature and rainfall events. Global Change Biology. 6:671-684
237	Wickham et al. 2004	Nutrient Addition	Addition of N or P	Species richness in average of 2 sites in late spring	Ectotherm	--	Experimental	Estimated from GetData	29	Freshwater	59° 50'N	1.15897	14.42	14.79	2.32	2.34	4	4	1.02566	0.0253351	0.0127292	8	Wickham, S.A., S. Nagel, and H. Hillebrand. 2004. Control of epibenthic ciliate communities by grazers and nutrients. Aquatic Microbial Ecology. 35:153-162
238	Wimp et al. 2010	Nutrient Addition	Addition of N or P	Arthropod species richness at last sampling date (avg of two intensities)	Ectotherm	--	Experimental	Estimated from GetData	60	Northern Temperate Forest	39° 30'N	1.33586	21.67	28.68	4.04099	3.29266	14	14	1.32349	0.280271	0.00342535	28	Wimp, G.M., S.M. Murphy, D.L. Finke, A.F. Huberty, and R.F. Denno. 2010. Increased primary productivity shifts the stucture and composition of a terrestrial arthropod community. Ecology 91(11):3303-3311.
239	With and Pavuk 2012	Habitat disturbance	Fragmentation	Microarthropod species richness in clumped vs. fragmented plots	Ectotherm	--	Experimental	Given	48	Northern Temperate Forest	41° 22'N	1.94792	88.7	73	8.50437	9.64752	3	3	0.822999	-0.1948	0.00888609	6	With, K.A., and D.M. Pavuk. 2012. Direct versus indirect effects of habitat fragmentation on community patterns in experimental landscapes. Oecologia 170:517-528.
240	Xu et al. 2009	Nutrient Addition	Addition of N or P	Collembola species richness (average of all soil depths)	Ectotherm	--	Experimental	Estimated from GetData	4380	Northern Temperate Forest	46° 48'N	0.820858	6.62	4.89	1.54289	1.83358	5	5	0.738671	-0.302903	0.0389835	10	Xu, G.L., P. Schleppi, M.H. Li, and S.L. Fei. 2009. Negative responses of Collembola in a forest soil (Alptal, Switzerland) under experimentally increased N deposition. Environmental Pollution 157:2030-2036.
241	Xu et al. 2012	Temperature increase	Experimental warming	Collembola genera richness in ambient vs. warmed treatments (avg. of 2 soil types)	Ectotherm	--	Experimental	Estimated from GetData	90	Northern Temperate Forest	47°21'N	0.653213	4.5	3.84	2.39023	1.07387	3	3	0.853333	-0.158605	0.120113	6	Xu, G.L., T.M. Kuster, M.S. Gunthardt-Goerg, M. Dobbertin, and M.H. Li. 2012. Seasonal exposure to drought and air warming affects soil collembola and mites. PLoS One 7(8):e43102.
242	Yang et al. 2011	Temp. Increase	Experimental warming	Total species richness at last sampling date	Producer	--	Experimental	Estimated from GetData	1460	Grassland	42°02'N	1.02857	10.68	9.07	0.587878	1.22474	6	6	0.849251	-0.163401	0.00354395	12	Yang, H., M. Wu, W. Liu, Z. Zhang, N. Zhang, and S. Wan. 2011. Community structure and composition in response to climate change in a temperate steppe. Global Change Biology. 17:452-465.
243	Zartman, 2003	Habitat Disturbance	Fragmentation	Bryophyte species richness (average of 3 fragmentation intensities)	Producer	--	Experimental	Estimated from GetData	--	Tropical	2° 30'S	1.47784	30.05	22.45	2.34759	1.30108	8	2	0.747088	-0.291572	0.00244226	10	Zartman, C.E. 2003. Habitat fragmentation impacts on epiphyllous bryophyte communities in central amazonia. Ecology 84(4):948-954.
244	Zaviezo et al. 2006	Habitat Disturbance	Fragmentation	Species richness of microarthropods (average of fragment treatments) in last week of experiment	Ectotherm	--	Experimental	Estimated from GetData	49	Mediterranean	33° 34'S	-0.79588	0.16	0.49	0.0948683	0.126491	10	10	3.0625	1.11923	0.0418201	20	Zaviezo, T., A.A. Grez, C.F. Estades, and A. Perez. 2006. Effects of habitat loss, habitat fragmentation, and isolation on the density, species richness, and distribution of ladybeetles in manipulated alfalfa landscapes. Ecological Entomology 31:646-656.
245	Zuefle et al. 2008	Invasive species	Invasion by non-native plant species	Insect species richness for both years combined for native plants vs. non-native congener and alien species	Ectotherm	Producer	Experimental	Estimated from GetData	730	Northern Temperate Forest	38° 54'N	1.20656	16.09	16.69	7.5	8.12	10	10	1.03729	0.0366118	0.0453976	20	Zuefle, M.E., W.P. Brown, and D. W. Tallamy. 2008. Effects of non-native plants on the native insect community of Delaware. Biological Invasions. 10:1159-1169.
